# Supplementary material for: Development and Validation of a 12-Gene Immune Relevant Prognostic Signature for Lung Adenocarcinoma Through Machine Learning Strategies
Source: Front Oncol. 2020 May 27;10:835. doi: 10.3389/fonc.2020.00835 (PMC7267039; doi:10.3389/fonc.2020.00835)
Supplement: Table S1 — The baseline information, expression data, and corresponding risk group of lung adenocarcinoma patients in GSE31210. [file Table_1.XLSX]

## Sheet: (ST1)ful.clin.sur.GSE31210
Table S1. The baseline information, expression data and corresponding risk group of lung adenocarcinoma patients in GSE31210.
ID	histology	GSM.id	age	os	os.status	adj.chemo	sex	mutation	rfs	myc.copy	myc.copy.number	stage	rfs.status	smoking	S100A7	R3HDML	IL19	NRAS	BMP1	S100A11	HMOX1	PAK1	S100A16	VEGFA	NDRG1	CSF1	score	Risk group
GSM773765	ADC	GSM773765	58	55.3333	0	none	male	EGFR mutation +	55.3333	Low	1.11	1	0	yes	-0.151073	-0.973009	-0.469178	-1.21185	-0.814346	0.975901	-1.37022	-0.264623	-0.821174	-1.59036	-0.810252	-0.423976	-13.9905	Low risk
GSM773764	ADC	GSM773764	49	63.6	0	none	male	EGFR mutation +	63.6	Low	1.32	1	0	yes	0.00134026	-1.0299	-0.0464764	0.599382	-1.29969	-0.0225963	-1.0586	0.0633886	-1.76687	-0.452712	-0.990071	0.173587	-9.55236	Low risk
GSM773763	ADC	GSM773763	58	66.6	0	none	female	EGFR mutation +	66.6	Low	0.877	1	0	no	-0.0927505	-0.760797	-1.30764	-0.926633	-0.881901	-0.160215	-0.907278	-0.783047	-0.480014	-0.225387	-1.07416	0.59076	-11.7265	Low risk
GSM773762	ADC	GSM773762	61	71.2333	0	none	male	EGFR mutation +	71.2333	High	2.335	1	0	no	-0.229533	-1.2381	-1.13603	-1.20994	-0.504624	0.383426	-1.89543	-0.13278	0.495131	-0.079064	0.794295	-0.847421	-9.18437	Low risk
GSM773761	ADC	GSM773761	64	66.4667	0	none	female	EGFR mutation +	66.4667	Low	1.19	1	0	no	0.11924	0.00951171	-0.698782	-0.765855	-0.288818	-0.423202	-0.728228	-0.826761	-0.495465	-1.23367	-0.836806	1.12563	-8.94725	Low risk
GSM773760	ADC	GSM773760	64	69.1	0	none	female	EGFR mutation +	69.1	Low	1.035	1	0	no	-0.166279	0.400579	0.147709	-1.71989	-0.939134	0.0323267	-1.00623	-0.35703	-0.211606	-0.498673	0.174915	-0.186077	-8.63939	Low risk
GSM773759	ADC	GSM773759	62	71.8	0	none	female	EGFR mutation +	71.8	Low	1.418	1	0	no	-0.0766965	-0.156208	-1.25996	-0.802274	-1.18004	-0.358138	-1.40465	-0.402001	0.030196	-0.769627	-0.915116	-2.1762	-13.7398	Low risk
GSM773758	ADC	GSM773758	66	72.2667	0	none	male	EGFR mutation +	72.2667	Low	1.046	1	0	yes	-0.144886	-0.806058	-0.801535	-1.65652	-1.36909	-1.4293	-0.499234	-1.08182	-1.20165	0.453604	0.35953	-0.539815	-15.1977	Low risk
GSM773757	ADC	GSM773757	65	72.7	0	none	male	EGFR mutation +	72.7	Low	1.082	1	0	no	-0.279551	-0.622359	-0.908729	-0.406139	-0.197036	-0.965951	-0.168349	0.281969	-0.796616	-0.338465	-0.616254	1.44994	-5.68439	Low risk
GSM773756	ADC	GSM773756	54	61.6333	0	none	female	EGFR mutation +	61.6333	Low	1.414	1	0	yes	-0.369734	-0.592629	0.842639	0.325007	-0.419502	-1.51189	0.349194	-0.103993	-1.21177	-0.341367	-0.156919	-0.249825	-4.88718	Low risk
GSM773755	ADC	GSM773755	55	80.4333	0	none	male	EGFR mutation +	80.4333	High	2.889	1	0	no	-0.202824	-0.728109	-0.790267	-0.568761	-1.45311	-0.609574	-1.21645	-0.265438	-0.167504	-0.582289	1.44948	-1.28359	-10.2829	Low risk
GSM773754	ADC	GSM773754	50	60.6333	0	none	male	EGFR mutation +	60.6333	Low	1.224	1	0	yes	-0.504337	-0.655269	-0.776678	0.412728	-0.608138	-0.207211	-0.174213	-0.39708	-0.0566357	-1.31937	-1.28485	-0.666713	-8.13668	Low risk
GSM773753	ADC	GSM773753	62	50.5333	0	none	female	EGFR mutation +	50.5333	Low	0.939	1	0	no	-0.47937	-0.914429	-1.18024	0.355849	-0.706641	-0.162761	-0.183047	-0.11058	-0.948365	-0.541228	-0.221332	-0.85443	-8.62528	Low risk
GSM773752	ADC	GSM773752	59	61.8667	0	none	male	EGFR mutation +	61.8667	High	2.173	1	0	yes	0.0981163	-0.0837015	0.144394	-2.30649	-1.2735	-0.62139	-1.87395	-0.850827	-0.596853	-0.564	0.859199	-1.76985	-15.9526	Low risk
GSM773751	ADC	GSM773751	63	81	0	none	female	EGFR mutation +	81	Low	1.203	1	0	yes	-0.284492	0.405775	-0.898154	0.6778	-0.4925	0.0820397	-0.622776	-0.238604	-0.870724	0.46231	0.97341	-1.93034	-3.79386	Low risk
GSM773750	ADC	GSM773750	56	54.1333	0	none	female	EGFR mutation +	54.1333	Low	1.155	1	0	no	-0.460255	-1.79062	-1.50246	-1.59811	-0.834043	-0.682248	0.0748867	-0.796102	-1.52937	-0.770133	-0.966858	-0.131112	-18.3784	Low risk
GSM773749	ADC	GSM773749	56	80.3	0	none	male	EGFR mutation +	80.3	Low	1.079	1	0	yes	-0.529557	0.00776458	-0.591194	1.13894	0.416694	0.638076	1.18014	0.0380615	0.535314	-0.611373	-0.47427	0.856944	5.29519	High risk
GSM773748	ADC	GSM773748	47	65.7	0	none	female	EGFR mutation +	65.7	Low	1.245	1	0	no	-0.194296	-0.505217	-0.492719	-2.02675	-1.53907	-1.31402	-1.20338	-0.904848	-0.828886	-1.45231	-0.403102	-0.8097	-19.4448	Low risk
GSM773747	ADC	GSM773747	60	61.3667	0	none	female	EGFR mutation +	61.3667	Low	1.026	1	0	no	-0.13533	0.0461019	-1.27331	-0.821476	-0.31479	-1.6464	-2.37101	-1.26706	-1.17205	0.673741	0.150285	-1.46762	-14.8767	Low risk
GSM773746	ADC	GSM773746	52	64.9	0	none	female	EGFR mutation +	64.9	Low	1.15	1	0	yes	-0.339702	-0.42255	0.211314	-0.139121	-0.869327	-0.690632	0.837878	0.152953	0.0896613	-0.38544	-0.669131	-0.234519	-3.00645	Low risk
GSM773745	ADC	GSM773745	63	85.3667	0	none	male	EGFR mutation +	85.3667	Low	1.029	1	0	yes	-0.331148	-0.952331	-1.03565	-0.552604	-0.133937	0.176626	0.497381	0.979548	-0.139527	-0.162467	-0.665843	-0.407449	-3.59574	Low risk
GSM773744	ADC	GSM773744	62	71.6333	0	none	male	EGFR mutation +	71.6333	Low	1.111	1	0	yes	0.0233689	-0.984661	-1.03034	-1.44346	-0.307244	-0.789831	-1.68736	-1.46719	-0.890642	-1.01137	-0.344723	-1.55666	-18.65	Low risk
GSM773743	ADC	GSM773743	67	76.1667	0	none	female	EGFR mutation +	76.1667	Low	0.944	1	0	no	-0.404779	0.124823	0.00697366	-1.00079	-0.716298	-1.39834	-1.85918	-0.216462	-0.886649	-1.48365	-0.0980783	0.218281	-12.5474	Low risk
GSM773741	ADC	GSM773741	62	61.1333	0	none	female	EGFR mutation +	61.1333	Low	1.179	1	0	no	-0.324439	0.0707568	-0.247907	0.577862	-0.0868982	0.202014	-0.726815	-0.672973	0.417122	-0.898236	0.0198739	-0.827371	-2.88952	Low risk
GSM773740	ADC	GSM773740	56	63.6667	0	none	female	EGFR mutation +	63.6667	Low	1.148	1	0	yes	-0.447889	-1.60432	0.0797731	0.390084	-0.726118	-0.448966	-0.485168	-0.346672	0.354854	0.292551	-1.2891	-1.81167	-7.02365	Low risk
GSM773739	ADC	GSM773739	67	81.4	0	none	female	EGFR mutation +	81.4	Low	1.141	1	0	no	-0.801082	0.766818	0.0592413	-1.45488	-0.865265	-0.141331	-1.00716	-1.4151	-0.821848	0.175897	-1.47891	-1.01364	-13.3897	Low risk
GSM773738	ADC	GSM773738	59	86.1667	0	none	female	EGFR mutation +	86.1667	Low	1.027	1	0	no	-0.304084	-1.60439	-0.54406	-0.958267	-1.34583	0.199356	-1.84066	-1.22794	0.122	0.0362035	0.0254852	-0.880938	-13.6901	Low risk
GSM773737	ADC	GSM773737	35	107.3	0	none	male	EGFR mutation +	107.3	Low	0.999	1	0	yes	-0.0169088	-0.344202	0.0585952	0.203135	-0.595664	-1.60268	0.274894	-1.05477	-0.50622	0.503565	0.641099	-0.0519221	-3.83298	Low risk
GSM773736	ADC	GSM773736	66	27.7	0	none	female	EGFR mutation +	27.7	Low	0.955	1	0	no	-0.529057	-1.31104	0.039675	-0.58079	-0.326684	-0.0213484	-1.47604	-1.2068	-0.770722	0.0617666	-1.15557	0.509207	-11.3599	Low risk
GSM773735	ADC	GSM773735	62	28.3	0	none	female	EGFR mutation +	28.3	Low	1.161	1	0	no	-0.146584	0.450893	-0.0714372	-0.854875	-0.857244	-1.18338	-0.577428	-1.59098	-1.25257	-0.0639465	0.0964014	0.163107	-10.874	Low risk
GSM773734	ADC	GSM773734	66	74.0333	0	none	female	EGFR mutation +	74.0333	Low	1.125	1	0	yes	-0.0775674	-0.00761279	-1.52219	-1.31631	-1.43992	-2.8914	-1.43648	-1.91941	-0.89437	-0.324932	0.102555	-0.262705	-19.0269	Low risk
GSM773733	ADC	GSM773733	53	46.8	0	none	female	EGFR mutation +	46.8	Low	1.196	1	0	no	-0.189663	-0.706966	-1.46353	0.351778	-1.17187	-1.21576	-0.637488	-0.62532	-0.188993	-0.0412923	0.0074786	-1.16754	-9.43242	Low risk
GSM773732	ADC	GSM773732	53	61.8333	0	none	female	EGFR mutation +	61.8333	Low	1.177	1	0	no	-0.0060106	-0.894364	0.381753	-1.23047	-1.34554	-0.489499	-1.51439	-1.00105	-0.188042	-0.510076	-0.542726	0.109987	-12.5322	Low risk
GSM773731	ADC	GSM773731	50	54.1	0	none	female	EGFR mutation +	54.1	Low	0.961	1	0	no	-0.534714	0.0669773	-0.342541	-0.356343	-0.755694	-1.14225	-0.825561	-0.783029	-0.19051	-0.51504	-0.268903	-0.610846	-9.08482	Low risk
GSM773730	ADC	GSM773730	65	31.3667	0	none	male	EGFR mutation +	31.3667	Low	1.172	1	0	yes	0.203468	-0.812733	-1.05918	2.46996	-0.493212	0.0778726	0.488089	1.04812	-0.108732	0.550245	0.475807	-0.491047	6.13429	High risk
GSM773729	ADC	GSM773729	65	41.0333	0	none	female	EGFR mutation +	41.0333	Low	1.431	1	0	no	-0.338805	-1.15131	0.290858	0.304127	0.0142098	0.633899	-0.763346	-0.504788	-0.916671	-0.141252	-0.115293	-0.777551	-5.79507	Low risk
GSM773728	ADC	GSM773728	52	38.7333	0	none	female	EGFR mutation +	38.7333	Low	0.857	1	0	yes	-0.157412	-0.766912	-0.174458	0.103775	0.0344714	-0.158669	0.338085	-1.24312	-1.05804	0.274608	-1.60231	1.21127	-5.68539	Low risk
GSM773727	ADC	GSM773727	57	48.2	0	none	female	EGFR mutation +	48.2	Low	0.998	1	0	no	-0.443832	0.435804	-0.85316	1.70272	-0.91507	-0.0826351	1.76886	0.698203	-0.345959	-0.373172	-1.425	1.65752	4.43202	High risk
GSM773726	ADC	GSM773726	57	63.9	0	none	female	EGFR mutation +	63.9	Low	1.022	1	0	yes	-0.751286	0.280907	0.336546	0.95766	0.403838	-0.374711	-0.421165	-0.0118588	-0.738157	0.112855	0.712548	0.33773	1.7706	High risk
GSM773725	ADC	GSM773725	66	72.6333	0	none	female	EGFR mutation +	72.6333	Low	1.004	1	0	no	-0.510545	-0.374532	-1.1139	0.58885	-0.267546	-1.04145	-0.371545	0.244687	-0.226107	-1.17784	1.43867	-0.905755	-4.38596	Low risk
GSM773724	ADC	GSM773724	68	54.3	0	none	female	EGFR mutation +	54.3	Low	1.052	1	0	no	-0.135387	0.683505	-0.00382889	-0.195064	-0.131959	-0.116612	0.573663	-0.0765936	-0.0377032	-0.922745	-0.73634	0.900738	-0.554036	High risk
GSM773723	ADC	GSM773723	62	57.5333	0	none	male	EGFR mutation +	57.5333	Low	1.032	1	0	yes	0.871377	0.553509	1.21739	0.598758	0.986676	0.998177	2.03744	-0.0225724	0.431733	0.64712	0.614176	1.39495	14.5891	High risk
GSM773722	ADC	GSM773722	58	55.4333	0	none	female	EGFR mutation +	55.4333	Low	1.049	1	0	no	-0.416483	-0.23527	-0.424898	-0.874626	-0.638701	1.06816	-1.11715	-0.875893	0.118677	-0.985687	-0.355257	-1.2214	-10.0232	Low risk
GSM773721	ADC	GSM773721	49	93.5333	0	none	male	EGFR mutation +	93.5333	Low	0.94	1	0	yes	-0.216691	-0.0933564	-1.00993	-1.09765	-0.8211	-0.5694	-0.121419	-1.04202	-0.511622	-0.153359	-0.237613	-0.247745	-10.46	Low risk
GSM773720	ADC	GSM773720	63	37.1333	0	none	female	EGFR mutation +	37.1333	Low	1.028	1	0	yes	-0.267085	0.226849	-0.236677	-0.298749	-0.677623	-0.797058	-0.466728	-0.279316	-0.743605	0.638568	1.36019	0.459391	-2.82724	Low risk
GSM773719	ADC	GSM773719	56	62.6333	0	none	male	EGFR mutation +	62.6333	High	1.616	1	0	yes	-0.179535	-1.60035	0.0762177	-0.544287	-0.165394	-0.712875	-0.959951	-0.697555	-0.871887	-0.123208	-0.33452	-0.00669149	-10.0581	Low risk
GSM773718	ADC	GSM773718	59	69.4667	0	none	male	EGFR mutation +	69.4667	Low	1.454	1	0	no	-0.455895	-1.77272	-0.256261	-0.227054	-0.751741	-0.151842	0.128327	-0.171963	-1.07521	-0.51259	1.25978	0.445412	-6.97627	Low risk
GSM773717	ADC	GSM773717	56	59.3333	0	none	female	EGFR mutation +	59.3333	Low	0.778	1	0	no	-0.199751	0.618476	1.09289	-0.223902	-0.703248	0.644367	-0.800253	-0.178276	-0.173983	-0.125197	0.406442	-0.51046	-1.32745	High risk
GSM773716	ADC	GSM773716	65	61.8667	0	none	female	EGFR mutation +	61.8667	Low	1.29	1	0	yes	-0.405474	-0.827177	-0.00848771	1.62753	0.712859	0.764153	0.0984092	1.15591	1.39724	0.549668	0.260181	0.41562	11.441	High risk
GSM773715	ADC	GSM773715	56	61.6	0	none	female	EGFR mutation +	61.6	Low	1.024	1	0	no	-0.383022	1.18941	0.205029	1.16077	0.411941	0.20069	-0.342558	1.18069	-0.902591	-0.395581	-0.641881	1.2216	5.13589	High risk
GSM773714	ADC	GSM773714	65	55.8	0	none	male	EGFR mutation +	49.6333	Low	1.063	1	0	yes	-0.384379	0.414914	1.18329	0.561329	-0.426104	0.049357	0.164173	-0.276661	-0.313348	-0.299881	-1.39813	0.35845	-0.183962	High risk
GSM773713	ADC	GSM773713	65	47.5333	0	none	female	EGFR mutation +	47.5333	Low	0.987	1	0	no	-0.331293	-0.0695758	-0.0969358	0.262513	-0.0960227	0.118224	0.280173	0.201948	0.994806	0.0454572	0.347017	0.531248	4.14056	High risk
GSM773712	ADC	GSM773712	69	47.2333	0	none	male	EGFR mutation +	47.2333	Low	1.017	1	0	yes	-0.184922	-1.15274	-1.44506	-2.24181	-1.06577	-2.26552	-1.14004	-1.7288	-1.68079	-0.886744	-0.430008	-1.09572	-25.1161	Low risk
GSM773711	ADC	GSM773711	67	56.2667	0	none	male	EGFR mutation +	56.2667	Low	0.911	1	0	yes	-0.406176	0.768114	-0.632048	-0.564186	-0.155998	-0.031895	0.753222	-0.158142	-1.65819	-1.12664	-0.856306	0.000313386	-7.44221	Low risk
GSM773710	ADC	GSM773710	61	39.3333	0	none	female	EGFR mutation +	39.3333	Low	1.073	1	0	no	-0.241626	-1.95269	-0.594426	-0.90469	0.709491	-0.319885	-0.680912	-0.31953	-0.84567	-0.924004	-1.58601	-0.880326	-12.8652	Low risk
GSM773709	ADC	GSM773709	55	43.9	0	none	male	EGFR mutation +	43.9	Low	1.024	1	0	yes	-0.418717	-0.792471	-0.644413	-0.708553	-0.139521	-2.00755	0.872318	-1.08337	-0.515626	-1.26544	-1.0008	0.113056	-11.1285	Low risk
GSM773708	ADC	GSM773708	60	47.0667	0	none	female	EGFR mutation +	47.0667	Low	0.706	1	0	no	-0.462761	-1.29224	0.792641	-1.55814	-1.10985	0.478974	-0.764021	-2.18102	-0.805091	-0.694487	-0.524457	-1.30787	-17.0241	Low risk
GSM773707	ADC	GSM773707	47	102.2	0	none	male	EGFR mutation +	102.2	Low	1.004	1	0	yes	-0.331538	-0.404384	-0.199228	0.0325199	-0.49594	0.357132	0.300143	0.662018	-0.255878	-0.115804	-0.432718	0.426102	-0.686168	High risk
GSM773706	ADC	GSM773706	65	98.9333	0	none	male	EGFR mutation +	98.9333	Low	1.18	1	0	no	-0.276912	-0.722535	-0.67894	-1.33372	-1.01686	-0.670975	0.109521	-0.839258	-0.296437	-1.06355	-0.690311	-0.80161	-13.3183	Low risk
GSM773705	ADC	GSM773705	65	85.0667	0	none	female	EGFR mutation +	85.0667	Low	1.09	1	0	no	-0.132641	-0.493399	-0.30719	-0.731737	-0.980323	-1.23344	0.0605461	-0.754918	-0.384678	-0.512809	-0.121191	-0.336899	-9.44087	Low risk
GSM773704	ADC	GSM773704	61	60.3	0	none	female	EGFR mutation +	60.3	Low	0.973	1	0	no	-0.39817	-0.434667	-0.215498	-1.60669	-1.14905	0.513775	-0.11565	-0.438943	-1.07321	-1.2204	-0.84686	-0.14452	-13.2572	Low risk
GSM773703	ADC	GSM773703	55	60.7333	0	none	female	EGFR mutation +	60.7333	Low	1.166	1	0	no	0.0188164	-0.536923	0.597661	0.10028	1.19171	1.1472	-0.15534	0.537378	1.34036	1.04437	-2.09871	1.04214	7.77778	High risk
GSM773702	ADC	GSM773702	45	106.3	0	none	female	EGFR mutation +	106.3	High	1.687	1	0	no	-0.208004	1.29398	-0.0253731	-1.1033	-0.278926	-0.944211	-1.15466	-0.905958	0.947104	-0.378753	-1.54266	-2.43268	-8.63384	Low risk
GSM773700	ADC	GSM773700	54	62.0333	0	none	female	EGFR mutation +	62.0333	Low	1.048	1	0	no	-0.199411	-1.78407	0.139408	0.993916	-0.183877	-1.32127	-0.531968	1.20817	-0.486134	1.23054	-0.928027	0.243452	-0.109281	High risk
GSM773699	ADC	GSM773699	61	63.1333	0	none	female	EGFR mutation +	63.1333	Low	1.075	1	0	yes	-0.426647	0.0917158	-0.63553	-0.858755	-0.608792	0.212951	-0.627274	-0.338091	0.580711	-0.673463	-0.228108	-0.789031	-6.53458	Low risk
GSM773698	ADC	GSM773698	69	61.7333	0	none	female	EGFR mutation +	61.7333	High	2.004	1	0	yes	-0.334361	0.122334	0.286478	-0.559757	-0.843582	1.99435	-0.691224	-0.0856979	0.426731	-0.757521	1.30161	-2.06371	-3.14001	Low risk
GSM773697	ADC	GSM773697	56	66.6	0	none	male	EGFR mutation +	66.6	Low	1.09	1	0	yes	0.0126561	0.540794	-0.684419	1.2412	0.81861	0.499985	0.095283	1.79427	0.397129	2.28374	1.64369	-1.2566	13.336	High risk
GSM773696	ADC	GSM773696	59	61.9667	0	none	male	EGFR mutation +	61.9667	Low	1.356	1	0	yes	-0.212447	0.00701798	0.938741	-1.52622	-0.961086	-0.139666	-0.953206	-1.31337	0.0430002	-1.10859	1.98007	-1.34923	-9.4626	Low risk
GSM773695	ADC	GSM773695	70	81.6333	0	none	female	EGFR mutation +	81.6333	Low	1.148	1	0	no	-0.531874	-1.77302	-0.228444	-0.526399	-0.724957	-2.81141	-0.272958	-1.23337	-0.0780238	-0.493731	-0.155092	0.530331	-11.8689	Low risk
GSM773694	ADC	GSM773694	59	61.8667	0	none	female	EGFR mutation +	61.8667	Low	1.088	1	0	no	-0.39654	0.298327	-0.29645	-0.31498	-0.816496	0.221568	0.251643	0.116066	-0.73351	-0.718158	0.913369	-0.882432	-4.53885	Low risk
GSM773693	ADC	GSM773693	67	60.7667	0	none	female	EGFR mutation +	60.7667	Low	0.968	1	0	no	-0.242232	-0.218246	-0.772729	-0.240099	-0.768101	-0.348836	-0.614319	-0.885003	-0.60115	-0.630528	-0.798562	0.453071	-9.21179	Low risk
GSM773692	ADC	GSM773692	52	108.767	0	none	male	EGFR mutation +	108.767	Low	1.104	1	0	no	0.0321768	-1.06563	-1.09416	-0.762601	-0.703369	-0.713551	-0.238916	-0.688452	-0.00981347	-0.0884021	-0.835739	-0.222636	-9.7238	Low risk
GSM773691	ADC	GSM773691	67	115.533	0	none	female	EGFR mutation +	115.533	Low	0.915	1	0	no	-0.2618	-0.969057	-0.672393	-0.745064	-1.39929	-1.27158	-1.93452	-0.740366	-0.701284	-0.574131	-0.446163	-0.407043	-15.7655	Low risk
GSM773690	ADC	GSM773690	62	71.9333	0	none	male	EGFR mutation +	71.9333	Low	1.088	1	0	yes	-0.0197678	-0.591233	-0.302344	-0.185793	-0.660239	0.836026	-0.549032	-0.553576	-0.364194	-0.0407752	0.847285	0.163789	-3.86775	Low risk
GSM773689	ADC	GSM773689	72	111.733	0	none	male	EGFR mutation +	111.733	Low	0.949	1	0	yes	-0.207072	-0.878809	-1.43892	-0.945717	-1.17752	-0.956206	-1.12061	-1.08989	-0.929056	-1.31078	-0.37796	-0.334989	-17.3858	Low risk
GSM773688	ADC	GSM773688	68	65.4667	0	none	male	EGFR mutation +	65.4667	Low	0.97	1	0	no	-0.015274	0.70402	0.771478	-0.424442	0.291455	0.0951212	0.0853023	-0.328412	-0.0309403	-0.398925	-1.44625	-0.228803	-1.42613	High risk
GSM773687	ADC	GSM773687	68	41.0333	0	none	female	EGFR mutation +	41.0333	Low	1.079	1	0	yes	-0.303149	-0.805699	-0.635535	0.295057	0.0538219	-0.504379	-0.28224	-0.786615	0.668599	0.216381	-1.01657	-0.179786	-3.38176	Low risk
GSM773686	ADC	GSM773686	66	49.3667	0	none	female	EGFR mutation +	49.3667	Low	1.028	1	0	no	-0.281714	-1.05017	-0.646403	-1.28858	-1.21756	-1.16223	-0.218186	-1.17171	-0.724379	-1.55427	-0.933177	1.40381	-15.1443	Low risk
GSM773685	ADC	GSM773685	62	63.7333	0	none	male	EGFR mutation +	63.7333	Low	1.108	1	0	yes	0.0715789	0.382264	0.10939	0.0566688	-1.21333	0.447946	-0.920682	-0.454933	0.272084	-0.108523	0.453225	-0.0592486	-2.21443	High risk
GSM773684	ADC	GSM773684	58	60.1	0	none	male	EGFR mutation +	60.1	Low	1.051	1	0	yes	-0.234118	-0.87563	-0.120974	-0.864519	-0.839761	0.0496206	-1.0995	-0.788244	-2.09468	-0.970612	2.43939	-0.976987	-13.1606	Low risk
GSM773683	ADC	GSM773683	64	97.1	0	none	female	EGFR mutation +	97.1	Low	1.181	1	0	no	-0.187442	-0.188095	-0.654352	2.25074	1.78059	0.0336566	-0.0973725	0.784267	0.865016	2.6353	0.618473	1.21575	16.7953	High risk
GSM773682	ADC	GSM773682	68	25.8	0	none	male	EGFR mutation +	25.8	Low	1.121	1	0	yes	-0.515353	1.03396	0.218672	-0.558739	-0.176691	-0.189752	-0.086622	-0.77206	-0.819191	-0.409116	0.65643	-0.528678	-4.56867	Low risk
GSM773681	ADC	GSM773681	58	64.7	0	none	female	EGFR mutation +	64.7	Low	1.047	1	0	no	0.0162251	-0.831928	-1.4616	-1.1613	-0.761536	-1.76673	-0.711773	-1.34652	-0.624342	-0.992505	-0.555885	0.835636	-15.2122	Low risk
GSM773680	ADC	GSM773680	68	57.7667	0	none	male	EGFR mutation +	57.7667	Low	1.26	1	0	yes	0.170598	0.996675	2.06784	-0.301546	0.134811	1.27972	0.786544	0.974001	0.389741	-0.254748	0.0347704	-0.775718	7.76963	High risk
GSM773668	ADC	GSM773668	39	34.6	1	none	female	EGFR mutation +	18.9	High	1.745	1	1	yes	0.0581437	0.409276	-0.665045	0.942929	-0.980004	0.00629931	-0.670579	-0.330448	-0.119045	0.0591496	2.0019	-0.556979	0.0651844	High risk
GSM773667	ADC	GSM773667	57	47.6333	1	none	female	EGFR mutation +	41.7333	High	1.653	1	1	yes	-0.262227	-0.576072	0.671775	0.777393	-0.0176262	0.924353	1.06065	0.680992	-2.11118	0.512446	1.21826	1.08691	3.84958	High risk
GSM773666	ADC	GSM773666	62	51.2333	0	none	female	EGFR mutation +	18.2333	Low	1.009	1	1	no	-0.269651	-0.353796	0.121612	0.437232	0.0133079	0.11477	-0.420799	0.0573577	1.05329	-0.193051	-0.278612	0.0610115	1.90328	High risk
GSM773665	ADC	GSM773665	63	21	1	none	male	EGFR mutation +	15.4333	Low	1.172	1	1	yes	-0.0899863	1.78978	0.0481968	1.26924	0.192799	1.38997	1.43567	2.33806	0.407098	-0.239882	0.313584	3.86616	19.2141	High risk
GSM773663	ADC	GSM773663	62	66.2667	0	none	female	EGFR mutation +	56.8667	Low	0.906	1	1	no	0.135907	0.562515	0.375104	-0.685536	0.455623	0.520036	-1.12079	-0.774876	-0.253376	-0.443519	-1.05845	-0.724899	-5.35756	Low risk
GSM773662	ADC	GSM773662	68	60.7667	0	none	female	EGFR mutation +	34.9	Low	0.871	1	1	no	0.0804486	0.169951	0.6708	-0.160745	-0.885594	-0.0421786	0.743803	-0.226289	-0.495983	-0.940549	-0.481704	0.681514	-2.4791	High risk
GSM773661	ADC	GSM773661	49	47.7667	1	none	male	EGFR mutation +	27.5667	Low	1.009	1	1	yes	-0.203995	1.71904	0.915436	0.465116	0.481047	0.457211	0.777612	1.12859	1.14885	-0.264577	-0.238382	0.466885	11.7822	High risk
GSM773660	ADC	GSM773660	54	59	0	none	female	EGFR mutation +	32.9	Low	0.93	1	1	no	-0.208654	-0.383224	-0.130048	0.87992	-0.39589	0.734678	-0.460357	0.982086	-0.60663	-0.865039	-0.529381	0.332024	-0.578314	High risk
GSM773659	ADC	GSM773659	52	75.4333	1	none	female	EGFR mutation +	41.4	Low	0.974	1	1	no	-0.270798	0.360788	0.19137	1.77711	2.8222	1.13818	1.5966	1.41612	2.5833	1.38074	0.48637	1.13529	25.8292	High risk
GSM773658	ADC	GSM773658	52	40.9667	1	none	male	EGFR mutation +	16.5	Low	1.07	1	1	no	4.33323	2.89575	1.30447	1.15675	1.62478	1.01794	-0.308837	0.957348	1.63526	1.11222	1.02497	1.08402	26.1647	High risk
GSM773657	ADC	GSM773657	71	34.7333	1	none	female	EGFR mutation +	25.7333	Low	1.157	1	1	no	-0.0617953	-1.31147	0.409962	-0.378196	-0.483884	-0.227229	0.0297028	-0.521278	0.341024	-0.990814	-0.514119	0.891832	-4.74828	Low risk
GSM773656	ADC	GSM773656	53	37.6	0	none	female	EGFR mutation +	37.5333	Low	0.994	1	1	no	-0.000746924	0.219553	0.355753	-0.000740953	-0.210451	-1.03942	0.607199	-0.426709	-0.181048	-0.2298	-0.163037	0.362354	-0.984148	High risk
GSM773655	ADC	GSM773655	64	49.4	0	none	female	EGFR mutation +	27.7333	Low	0.998	1	1	yes	0.183416	-0.203158	-0.494027	-0.481931	-0.392846	0.170437	-0.420805	0.180788	-0.393776	1.25743	1.74025	-0.842224	-0.722517	High risk
GSM773654	ADC	GSM773654	61	89.0333	0	none	female	EGFR mutation +	76.0667	Low	1.373	1	1	no	-0.358041	-1.23534	-0.139362	0.392608	1.13268	-0.0143484	1.17039	0.478652	-0.297692	1.38422	1.72513	0.0605041	6.67289	High risk
GSM773653	ADC	GSM773653	69	29.0333	0	none	male	EGFR mutation +	19.5667	Low	1.034	1	1	yes	-0.260208	-1.56894	-0.632743	-0.256246	-0.534286	0.451577	0.0660841	0.34713	-1.22651	-0.368255	-1.10702	0.43443	-7.90166	Low risk
GSM773652	ADC	GSM773652	67	64.5333	0	none	female	EGFR mutation +	12.8	High	2.431	1	1	no	-0.0263011	0.906278	0.46135	-0.144439	-0.5032	0.333107	-0.0821088	0.490728	0.44072	-0.635465	1.43105	-0.191231	3.18596	High risk
GSM773638	ADC	GSM773638	65	71.1333	0	none	female	EGFR/KRAS/ALK -	71.1333	Low	0.996	1	0	no	-0.333772	-1.26582	-1.66023	-1.90306	-1.14825	-1.80179	-1.33429	-0.97765	-1.08331	-1.38364	-0.660339	0.935795	-20.8381	Low risk
GSM773637	ADC	GSM773637	55	67.8	0	none	female	EGFR/KRAS/ALK -	67.8	Low	1.033	1	0	no	-0.323115	1.38765	-0.219222	-0.347127	-0.637073	0.410426	1.36138	-0.550974	-0.584411	-1.13533	-1.62014	1.10596	-2.84766	Low risk
GSM773636	ADC	GSM773636	51	54.5667	0	none	male	EGFR/KRAS/ALK -	54.5667	Low	1.308	1	0	yes	-0.289023	1.33099	0.700051	1.07443	0.351536	-0.243844	0.82242	-0.0371099	-0.363941	1.02194	0.324471	-2.05288	5.57432	High risk
GSM773635	ADC	GSM773635	64	62.7	0	none	female	EGFR/KRAS/ALK -	62.7	Low	1.122	1	0	no	-0.313395	-0.937032	-0.51143	-0.850844	-0.738385	-0.626338	-0.259861	-0.642386	-1.31941	-1.25678	-0.83092	0.328397	-13.463	Low risk
GSM773634	ADC	GSM773634	55	81.6667	0	none	male	EGFR/KRAS/ALK -	81.6667	Low	1.09	1	0	yes	-0.120902	0.185424	-0.554976	-0.797258	-0.87212	-1.0449	-0.468893	-0.786351	0.185414	-0.96919	-0.915368	0.225071	-9.04485	Low risk
GSM773633	ADC	GSM773633	68	53.2	0	none	female	EGFR/KRAS/ALK -	53.2	High	2.13	1	0	no	-0.316929	-0.0626504	-0.671997	-0.39663	-0.36398	-0.467242	-0.489999	-0.129706	0.263836	-0.570082	1.03493	-0.481865	-3.99133	Low risk
GSM773632	ADC	GSM773632	52	64.7	0	none	male	EGFR/KRAS/ALK -	64.7	Low	1.296	1	0	yes	-0.315478	-0.149873	-1.6332	-0.395596	-0.899304	-1.03552	-0.97923	-1.01972	-1.71427	-0.239385	0.0296231	-1.16587	-15.1828	Low risk
GSM773631	ADC	GSM773631	55	101.933	0	none	female	EGFR/KRAS/ALK -	101.933	Low	0.988	1	0	no	-0.16093	0.0867847	-0.751321	-0.365556	-0.149625	0.410692	-0.905553	-1.32791	0.455097	-0.934564	-1.17969	0.426607	-6.9928	Low risk
GSM773630	ADC	GSM773630	59	38.4667	0	none	male	EGFR/KRAS/ALK -	38.4667	Low	1.041	1	0	yes	0.17884	-0.275905	-0.202076	1.4256	0.350522	-0.492251	-0.348619	3.0846	-2.71509	1.32942	0.821265	1.93442	7.58045	High risk
GSM773629	ADC	GSM773629	60	27.2667	0	none	male	EGFR/KRAS/ALK -	27.2667	Low	1.039	1	0	yes	-0.121921	0.344739	0.185701	-0.24932	-0.0859487	-0.6321	1.02601	-1.00605	-0.862716	-0.915985	-0.495695	0.744894	-4.24723	Low risk
GSM773628	ADC	GSM773628	63	41.8667	0	none	male	EGFR/KRAS/ALK -	41.8667	Low	1.051	1	0	yes	-0.059075	-0.952085	-0.475012	0.786369	0.99252	-0.132904	-0.437856	0.170535	0.941798	0.885534	1.25965	-0.593029	5.36706	High risk
GSM773627	ADC	GSM773627	61	68.3333	0	none	female	EGFR/KRAS/ALK -	68.3333	Low	1.045	1	0	no	-0.23535	-0.542409	0.28478	1.31639	0.538004	1.06088	-0.136456	1.28198	0.545007	-0.655082	0.00270872	-0.453783	6.43613	High risk
GSM773626	ADC	GSM773626	57	56.7333	0	none	male	EGFR/KRAS/ALK -	56.7333	Low	1.188	1	0	no	-0.374366	0.464	-0.491926	0.833001	-0.587216	-0.186706	-0.51429	0.469495	-0.256966	-0.491893	-0.868195	1.60611	0.11425	High risk
GSM773625	ADC	GSM773625	66	39.8667	0	none	male	EGFR/KRAS/ALK -	39.8667	Low	0.979	1	0	yes	-0.472186	0.0214801	-0.164232	0.27673	0.848337	-0.606566	1.38114	-0.58525	-0.20844	-0.427742	0.102188	2.06721	3.14588	High risk
GSM773624	ADC	GSM773624	66	55.1	0	none	female	EGFR/KRAS/ALK -	55.1	Low	1.056	1	0	no	0.0201427	-1.07054	-1.0952	-1.35389	-0.414354	-0.875715	-1.78821	0.637857	-0.63503	-1.33653	-1.50899	-1.20434	-15.7171	Low risk
GSM773623	ADC	GSM773623	61	54.5667	0	none	female	EGFR/KRAS/ALK -	54.5667	Low	1.138	1	0	no	-0.166658	-1.44882	-0.214647	-0.580706	-1.12448	-0.584515	-0.0597346	-1.50559	-0.488472	-1.00207	0.0923824	-0.180203	-12.3379	Low risk
GSM773622	ADC	GSM773622	57	57.1333	0	none	male	EGFR/KRAS/ALK -	57.1333	High	1.762	1	0	no	-0.157174	-0.184782	-0.525516	-0.54579	-0.926265	-1.60399	-0.462236	-1.67601	-0.440914	-0.179445	0.622036	1.81298	-8.07683	Low risk
GSM773621	ADC	GSM773621	53	53.2333	0	none	male	EGFR/KRAS/ALK -	53.2333	High	4.547	1	0	yes	-0.252537	0.180878	-0.534697	2.18432	2.62058	1.23487	0.392114	1.58554	1.11147	1.43593	0.22645	-0.305397	18.6972	High risk
GSM773620	ADC	GSM773620	56	58.5333	0	none	female	EGFR/KRAS/ALK -	58.5333	Low	1.09	1	0	no	-0.156557	-0.601449	0.449453	-0.984675	-0.698491	-0.212104	-0.335148	-1.24401	-0.309154	-0.62941	-0.302682	-0.0317779	-9.25926	Low risk
GSM773619	ADC	GSM773619	76	45.8333	0	none	male	EGFR/KRAS/ALK -	45.8333	Low	0.966	1	0	yes	-0.208654	-0.0369302	-0.577517	0.0891255	0.855556	-0.190529	0.048475	-0.514476	-1.20802	-0.208951	-1.50372	0.324641	-4.77808	Low risk
GSM773618	ADC	GSM773618	56	50.6667	0	none	male	EGFR/KRAS/ALK -	50.6667	Low	1.012	1	0	no	-0.247862	0.506434	-0.117946	-0.249412	-0.167286	0.237625	-0.328272	-0.401503	-0.937386	-1.04208	-0.636688	0.132426	-5.94277	Low risk
GSM773617	ADC	GSM773617	66	64.5667	0	none	female	EGFR/KRAS/ALK -	64.5667	Low	0.998	1	0	no	-0.119178	0.8855	-1.0235	-0.0843459	-0.0998984	0.914733	0.418525	0.735633	0.16126	-0.60869	0.359767	1.37268	3.69512	High risk
GSM773616	ADC	GSM773616	50	60.2	0	none	male	EGFR/KRAS/ALK -	60.2	High	2.268	1	0	yes	-0.0667779	1.96127	-0.585553	-0.0147282	0.342514	1.48497	0.610088	1.83219	0.944218	0.0714184	-1.28905	-0.988104	8.24746	High risk
GSM773615	ADC	GSM773615	64	113.7	0	none	male	EGFR/KRAS/ALK -	113.7	Low	1.12	1	0	yes	-0.299818	1.30689	2.10099	-0.081699	-0.412975	1.46926	-0.447964	2.10963	1.30186	-0.388619	0.444997	-1.53132	9.4065	High risk
GSM773614	ADC	GSM773614	47	84.9667	0	none	female	EGFR/KRAS/ALK -	84.9667	Low	0.87	1	0	yes	-0.00417816	-0.20451	-0.249811	-0.191254	0.254943	0.509648	-0.40172	-0.987581	-0.697925	1.11838	0.397624	-0.581371	-2.80596	Low risk
GSM773613	ADC	GSM773613	62	66.9667	0	none	female	EGFR/KRAS/ALK -	66.9667	Low	0.984	1	0	yes	-0.22144	0.849137	-0.84933	1.38536	0.836686	-0.841952	0.919604	1.19788	1.53318	-0.927627	-1.50337	0.732571	8.96493	High risk
GSM773612	ADC	GSM773612	61	27.2667	0	none	male	EGFR/KRAS/ALK -	27.2667	Low	1.048	1	0	yes	-0.235784	-0.409572	-0.41393	-0.0548508	0.585919	-1.84411	0.291531	-0.179633	-0.874304	0.0541407	-0.663541	0.125717	-4.54146	Low risk
GSM773611	ADC	GSM773611	61	78.4667	0	none	male	EGFR/KRAS/ALK -	78.4667	Low	1.028	1	0	no	-0.345804	0.130763	0.349414	-0.237733	-0.0463762	0.230867	1.35537	-1.21699	-1.08359	-1.05332	-0.548683	-0.296656	-5.57541	Low risk
GSM773610	ADC	GSM773610	52	24.3	0	none	male	EGFR/KRAS/ALK -	24.3	Low	1.101	1	0	yes	-0.0542141	0.0980544	0.622512	0.27149	0.0575089	1.27032	0.879108	0.625651	1.15268	-0.0884021	0.709224	-0.362779	8.20579	High risk
GSM773609	ADC	GSM773609	65	33	0	none	female	EGFR/KRAS/ALK -	33	Low	1.009	1	0	no	0.224905	-0.641141	-2.12311	-1.16398	-1.08404	-0.633809	-0.837019	-0.897808	-0.441311	-0.800819	-0.130958	0.460432	-13.6978	Low risk
GSM773608	ADC	GSM773608	64	52.2	0	none	female	EGFR/KRAS/ALK -	52.2	Low	1.082	1	0	no	-0.378045	-1.37593	-0.456826	-1.07083	-1.28591	-1.60582	-1.09025	-1.38731	-1.19985	-1.72296	-0.0348299	0.349828	-18.7436	Low risk
GSM773607	ADC	GSM773607	58	80.8333	0	none	female	EGFR/KRAS/ALK -	80.8333	Low	1.052	1	0	no	-0.427246	-0.585186	-1.03199	-0.408842	-0.88822	0.306385	1.39637	-0.514648	-0.849821	-0.560759	-0.44465	0.525062	-6.58201	Low risk
GSM773596	ADC	GSM773596	67	33.3667	1	none	female	EGFR/KRAS/ALK -	21.8667	Low	0.969	1	1	no	-0.37509	0.0837694	-0.253202	-1.11483	-0.227696	-0.29046	-0.458076	0.198131	0.210142	-0.775073	-0.329348	0.481714	-4.77671	Low risk
GSM773595	ADC	GSM773595	54	52	0	none	male	EGFR/KRAS/ALK -	33.2333	Low	1.212	1	1	no	-0.362332	-1.53777	0.892446	-0.28016	-0.163819	0.850583	-0.176069	0.156361	-0.495379	-0.456148	-0.980596	-0.502147	-5.11342	Low risk
GSM773593	ADC	GSM773593	47	49.4	1	none	female	EGFR/KRAS/ALK -	45.4333	Low	1.245	1	1	no	-0.172547	0.738335	-0.413311	1.39222	-0.106563	0.778715	0.432627	0.739476	0.516758	1.57312	1.8891	1.73208	13.9666	High risk
GSM773592	ADC	GSM773592	66	44.8667	1	none	female	EGFR/KRAS/ALK -	9.56667	Low	1.121	1	1	no	0.0547346	1.15699	2.00497	-0.0117668	2.15492	1.63962	-0.351145	0.343286	2.16347	0.550533	0.307051	-0.0226915	15.9069	High risk
GSM773591	ADC	GSM773591	66	31.4333	1	none	male	EGFR/KRAS/ALK -	20.7333	Low	0.952	1	1	yes	0.711446	0.390635	0.400669	1.55129	1.19836	1.39149	1.83727	0.714017	1.43685	1.33812	-0.0256727	2.26945	20.9457	High risk
GSM773590	ADC	GSM773590	52	75.0667	0	none	female	EGFR/KRAS/ALK -	26	Low	0.973	1	1	no	0.0492159	2.1538	-0.102606	0.248028	1.43893	0.320496	1.01371	0.775226	0.731977	0.82516	-0.106444	1.64917	14.2584	High risk
GSM773589	ADC	GSM773589	71	41.4	1	none	male	EGFR/KRAS/ALK -	35.0667	Low	1.168	1	1	yes	3.32404	0.150949	0.777581	1.39611	1.21992	1.04301	1.13879	1.60936	0.307803	0.534529	-0.250146	0.645495	17.8969	High risk
GSM773588	ADC	GSM773588	58	56.0667	0	none	female	EGFR/KRAS/ALK -	9.06667	Low	0.988	1	1	no	0.0680994	0.650843	0.181432	-0.483821	0.121701	-1.80575	2.25912	0.0147126	0.0609107	-1.0041	-0.48253	0.320212	0.525098	High risk
GSM773587	ADC	GSM773587	63	38.1	1	none	male	EGFR/KRAS/ALK -	8.6	Low	1.081	1	1	yes	1.16474	-0.563973	3.768	1.40047	0.288997	0.739506	0.0977162	0.918887	0.0724573	0.726545	0.680654	-0.533478	13.2252	High risk
GSM773586	ADC	GSM773586	68	99.2	0	none	male	EGFR/KRAS/ALK -	38.1333	High	2.12	1	1	yes	-0.0699947	0.31611	0.632043	1.78434	2.09906	0.98137	0.406312	0.839111	1.29786	1.9639	0.815018	-0.392222	18.8517	High risk
GSM773585	ADC	GSM773585	68	56.5	1	none	female	EGFR/KRAS/ALK -	46.2333	Low	0.861	1	1	no	0.0336284	0.0542396	1.61841	0.737938	1.67792	1.59114	3.0748	0.461926	1.17373	2.05258	1.46775	1.1183	22.632	High risk
GSM773584	ADC	GSM773584	64	54.1667	1	none	male	EGFR/KRAS/ALK -	27.1	Low	1.157	1	1	yes	-0.350207	1.83636	0.261431	0.534692	0.244437	1.20199	1.79949	-0.107005	-0.313388	0.314494	2.42338	0.993752	11.4922	High risk
GSM773582	ADC	GSM773582	64	18.8333	0	none	male	EGFR/KRAS/ALK -	17.0667	Low	1.45	1	1	yes	-0.152041	0.637854	1.30709	-0.604299	0.296132	0.296234	-0.486767	-0.391753	-0.0765479	1.58835	2.00767	-0.091505	4.72704	High risk
GSM773581	ADC	GSM773581	64	34.8	0	none	male	EGFR/KRAS/ALK -	9.9	Low	0.965	1	1	yes	-0.127876	-0.0379095	-0.23191	1.83087	0.901964	1.35898	-0.155593	1.62182	1.9594	0.361973	1.32854	-0.0591722	16.1147	High risk
GSM773570	ADC	GSM773570	70	57.4667	0	none	female	KRAS mutation +	57.4667	Low	1.174	1	0	no	0.216032	-1.0782	-0.873853	-0.416792	-0.213543	-2.01428	-0.0754548	-0.532855	-0.185048	-0.460353	-1.07812	-0.179355	-9.37238	Low risk
GSM773569	ADC	GSM773569	50	96	0	none	female	KRAS mutation +	96	Low	1.073	1	0	no	-0.199372	0.551427	-0.703539	-0.435653	-1.59899	-0.860512	-0.266767	-0.489355	-1.41233	-1.26371	-0.888562	-0.250687	-12.761	Low risk
GSM773568	ADC	GSM773568	69	97.5	0	none	female	KRAS mutation +	97.5	Low	1.029	1	0	no	-0.333249	0.180027	1.12457	0.653327	1.77063	0.937354	0.553965	-0.291482	0.907721	1.37043	0.447086	0.360764	12.2995	High risk
GSM773567	ADC	GSM773567	64	44.2667	0	none	male	KRAS mutation +	44.2667	Low	0.943	1	0	yes	-0.205908	0.774394	0.387846	0.409079	-1.08232	0.206361	1.21517	-0.0450324	-0.695541	-0.798164	-1.13445	0.96234	-0.568153	High risk
GSM773566	ADC	GSM773566	69	111.4	0	none	female	KRAS mutation +	111.4	Low	1.03	1	0	no	-0.56723	1.13219	-0.254734	-0.161263	1.33314	0.508348	-0.384213	0.754061	0.636563	-0.423804	-0.823981	-0.259748	3.70665	High risk
GSM773565	ADC	GSM773565	67	73.0333	0	none	male	KRAS mutation +	73.0333	Low	1.148	1	0	no	-0.322156	1.27593	-0.436659	1.15079	1.81606	1.09222	1.02444	1.45307	2.10838	0.568171	0.80867	-1.25271	17.5327	High risk
GSM773564	ADC	GSM773564	53	60.8667	0	none	male	KRAS mutation +	60.8667	Low	1.037	1	0	yes	-0.578208	0.549543	-0.423663	0.160149	0.299727	0.9756	0.199513	-0.42079	-0.711388	0.194852	-2.08199	-0.60736	-3.34378	Low risk
GSM773563	ADC	GSM773563	53	67.1333	0	none	male	KRAS mutation +	67.1333	Low	1.133	1	0	yes	-0.445566	0.47807	-0.0626153	1.59631	0.545767	0.332673	0.208825	0.845911	1.52072	1.96044	1.66782	0.714818	16.419	High risk
GSM773562	ADC	GSM773562	53	53.6667	0	none	female	KRAS mutation +	53.6667	Low	1.069	1	0	no	4.88117	-1.21241	-0.815681	0.957656	0.371657	-0.731474	1.05131	-0.126608	1.30992	-0.497879	-0.822649	-0.77557	6.15763	High risk
GSM773561	ADC	GSM773561	61	60.8333	0	none	male	KRAS mutation +	60.8333	Low	1.184	1	0	no	-0.342713	-0.621835	0.451786	-1.38145	-0.620622	-0.355391	-0.475805	-0.151727	-0.67383	-1.35961	-0.560938	-0.220334	-10.9476	Low risk
GSM773556	ADC	GSM773556	63	128.767	0	none	male	KRAS mutation +	48.7333	Low	1.074	1	1	yes	-0.590552	0.672464	-0.273596	-1.26483	-0.194136	1.03516	-0.355783	-0.00257173	0.46531	-0.816633	-1.73605	-0.841855	-6.00348	Low risk
GSM773555	ADC	GSM773555	61	39.6333	0	none	male	KRAS mutation +	17.9333	Low	0.944	1	1	yes	-0.134775	0.30671	-0.7282	0.45959	1.4753	0.959073	-0.37781	-0.0466339	1.33454	1.94721	1.56684	-0.5262	10.4874	High risk
GSM773554	ADC	GSM773554	60	36.6	0	none	female	KRAS mutation +	28.7	Low	1.149	1	1	no	-0.0986979	0.969359	0.490759	0.119837	0.822807	1.07459	-0.896736	1.85426	1.67507	0.157662	-0.394904	-0.572003	10.0037	High risk
GSM773553	ADC	GSM773553	46	43.7	1	none	female	KRAS mutation +	14.6	Low	0.974	1	1	no	0.313377	2.55277	1.26644	0.839145	-0.113922	1.2658	-0.184938	1.39337	1.33386	-0.163134	-0.292655	-0.606161	12.9795	High risk
GSM773550	ADC	GSM773550	34	60.9333	0	none	female	ALK-fusion +	60.9333	Low	1.322	1	0	yes	-0.0270114	0.306152	-0.00794491	-0.185196	0.438342	0.396101	0.44406	-0.527225	-0.642509	0.752255	0.155694	1.49864	2.26332	High risk
GSM773549	ADC	GSM773549	56	61.1667	0	none	female	ALK-fusion +	61.1667	Low	1.168	1	0	no	-0.118183	0.426181	0.756868	-0.902905	-0.823587	-0.559791	0.553907	0.348529	-1.33016	0.177621	-0.193528	-0.626513	-4.78551	Low risk
GSM773679	ADC	GSM773679	63	78.8	0	none	male	EGFR mutation +	13.4333	Low	1.003	2	0	yes	-0.510407	-0.795603	-0.234496	0.39916	0.836451	0.309321	1.11308	0.109953	0.311937	1.36755	0.919058	0.394222	6.88107	High risk
GSM773678	ADC	GSM773678	49	25.1333	0	none	male	EGFR mutation +	25.1333	Low	1.005	2	0	yes	-0.406644	-1.5582	0.260545	0.786744	1.26895	0.38116	0.18966	-0.243532	0.26026	-0.280033	-0.961087	-0.450977	0.50822	High risk
GSM773677	ADC	GSM773677	60	49.8	0	none	female	EGFR mutation +	49.8	Low	1.128	2	0	no	-0.329845	0.931386	0.217143	0.757262	0.37887	0.882942	0.943764	1.43494	0.358295	-0.074477	-0.883711	1.12357	9.83962	High risk
GSM773676	ADC	GSM773676	48	57.2333	0	none	female	EGFR mutation +	57.2333	Low	1.019	2	0	no	-0.262266	0.523798	-0.19469	0.505623	0.696273	0.659102	0.714791	1.09357	0.571629	0.562805	-1.00307	0.361641	8.00996	High risk
GSM773673	ADC	GSM773673	48	33.9	0	none	female	EGFR mutation +	33.9	Low	1.005	2	0	no	0.0879609	0.359461	-1.13653	1.85588	1.27266	1.53968	-0.0341025	2.65944	1.10192	1.11275	0.16729	-1.7605	14.8812	High risk
GSM773671	ADC	GSM773671	64	34.7333	0	none	female	EGFR mutation +	34.7333	NA	NA	2	0	no	-0.0686342	-1.44311	0.370417	-0.866081	-0.353447	-0.722169	0.327925	-0.526106	-0.412529	-0.875363	-0.723009	-0.515467	-9.29346	Low risk
GSM773669	ADC	GSM773669	55	82.8667	0	none	female	EGFR mutation +	82.8667	Low	1.005	2	0	no	0.45793	1.61508	1.00126	0.0246525	0.502426	0.981416	0.0188517	1.06266	1.20411	0.557376	-0.210229	-0.212435	11.2714	High risk
GSM773651	ADC	GSM773651	64	88.9333	0	none	male	EGFR mutation +	57.5	Low	0.791	2	1	yes	-0.00337097	-0.710372	1.57103	1.38098	0.808135	1.16323	0.0521475	2.85779	2.28638	1.65187	1.27767	-1.50293	20.0306	High risk
GSM773649	ADC	GSM773649	59	89.5667	0	none	female	EGFR mutation +	27.5	Low	1.15	2	1	no	-0.412128	0.666042	1.10831	1.64308	1.59756	1.0864	1.82959	2.77162	0.849292	1.27125	0.386762	2.24292	24.8112	High risk
GSM773647	ADC	GSM773647	49	44.8333	1	none	male	EGFR mutation +	20.4333	Low	0.732	2	1	yes	-0.448355	0.445943	0.881841	-0.0850954	-0.0471039	-0.329564	-0.796155	0.855785	0.440518	-1.28494	-1.35827	0.132382	-1.04823	High risk
GSM773644	ADC	GSM773644	66	18.8	1	none	male	EGFR mutation +	8.43333	Low	1.176	2	1	yes	-0.0151489	1.56176	0.205738	0.987956	-0.538791	0.70733	1.85919	1.3451	0.106663	1.55436	2.26195	2.90109	18.4219	High risk
GSM773643	ADC	GSM773643	66	23.4	1	none	male	EGFR mutation +	21.0333	Low	1.222	2	1	yes	7.63225	0.912337	1.28857	0.626843	0.925104	0.811869	1.50697	0.318119	1.3963	0.701241	1.9422	-0.195344	23.6752	High risk
GSM773642	ADC	GSM773642	65	66	0	none	female	EGFR mutation +	11.3667	High	1.655	2	1	no	-0.115498	0.411041	0.423354	-0.587485	-0.519205	1.09502	0.761023	0.0302713	0.635985	-0.276754	1.53735	1.08468	4.79195	High risk
GSM773641	ADC	GSM773641	68	43.9	0	none	male	EGFR mutation +	18	Low	1.483	2	1	yes	-0.267683	1.139	0.265125	-1.0345	-0.441836	-0.231488	-0.585642	-0.216898	0.0891367	0.223643	-0.319464	-1.24772	-4.19805	Low risk
GSM773640	ADC	GSM773640	58	18	1	none	male	EGFR mutation +	10.4333	Low	1.043	2	1	yes	-0.137394	-0.626212	2.06439	0.0147069	-0.101007	1.27462	0.0545313	0.674654	0.73067	1.82603	2.46422	0.356379	11.6467	High risk
GSM773639	ADC	GSM773639	60	25.9667	1	none	female	EGFR mutation +	15.3667	Low	1.027	2	1	no	-0.105554	5.81111	-0.825882	0.142957	-0.173968	-0.205276	0.392269	1.22659	0.219801	-0.0519203	0.354402	0.361848	11.4903	High risk
GSM773606	ADC	GSM773606	54	65.5	0	none	female	EGFR/KRAS/ALK -	65.5	Low	1.075	2	0	no	-0.205245	1.19897	-0.451325	-0.889718	-0.772169	-2.06527	-0.333234	-1.51797	-0.273818	-0.23914	0.728842	-0.324147	-8.41624	Low risk
GSM773605	ADC	GSM773605	52	66.8333	0	none	male	EGFR/KRAS/ALK -	66.8333	Low	0.988	2	0	yes	2.5248	-0.247459	0.806136	-0.629565	0.596627	-1.93397	1.55958	-0.941224	-0.235107	-0.37996	-1.05385	0.369292	-0.331976	High risk
GSM773604	ADC	GSM773604	46	42.5	0	none	male	EGFR/KRAS/ALK -	10.6	Low	0.932	2	0	yes	0.0442123	1.00901	0.397648	1.63607	1.05946	3.25486	0.571535	1.09713	3.0326	1.91537	0.664364	0.182893	24.6442	High risk
GSM773603	ADC	GSM773603	60	21.2	0	none	male	EGFR/KRAS/ALK -	21.2	High	1.614	2	0	yes	0.342499	0.289821	0.967276	0.553786	0.97138	0.522475	-0.47301	1.28494	-1.9202	1.90276	1.22041	0.101732	7.39271	High risk
GSM773602	ADC	GSM773602	57	51.3	0	none	male	EGFR/KRAS/ALK -	51.3	Low	1.02	2	0	yes	-0.236201	-0.574205	-0.131952	-1.07221	-0.504211	-1.06889	-0.454579	-1.21902	-0.768413	-0.938369	-0.1179	0.205449	-11.8894	Low risk
GSM773599	ADC	GSM773599	49	63.8667	0	none	female	EGFR/KRAS/ALK -	63.8667	Low	1.026	2	0	yes	-0.250426	0.786028	-0.191215	0.809738	1.20611	-0.464075	-0.571556	-1.2736	0.498148	0.894826	-0.138959	-0.772378	2.4943	High risk
GSM773598	ADC	GSM773598	65	76.3	0	none	male	EGFR/KRAS/ALK -	76.3	Low	1.021	2	0	yes	-0.0707306	1.50508	0.764004	-0.926059	-0.156612	-0.914771	-0.977974	-1.05828	1.32449	-0.327302	1.80464	-0.895676	-0.212921	High risk
GSM773597	ADC	GSM773597	54	8.63333	1	none	female	EGFR/KRAS/ALK -	8.63333	Low	0.849	2	0	no	2.78879	0.611697	-0.265493	0.418626	-0.425615	-0.10209	0.0894635	0.85312	0.618602	0.0263738	-1.54438	0.768822	5.98869	High risk
GSM773580	ADC	GSM773580	69	42.7	0	none	male	EGFR/KRAS/ALK -	42.7	Low	1.065	2	1	yes	0.0361601	1.30488	1.66992	-0.0126976	1.92873	-0.486159	1.34098	-1.03699	-0.108424	0.387237	-0.795055	-0.530772	5.96323	High risk
GSM773579	ADC	GSM773579	68	14.1667	1	none	male	EGFR/KRAS/ALK -	8.33333	Low	1.133	2	1	yes	-0.300971	0.462393	0.54913	3.27275	1.20254	0.721642	0.234321	0.818706	0.360359	0.444713	0.960347	1.09666	17.4983	High risk
GSM773577	ADC	GSM773577	69	88.7	1	none	female	EGFR/KRAS/ALK -	24.1	Low	1.036	2	1	no	-0.0154768	-0.223104	-0.732976	-0.636082	1.07987	-0.651345	-0.00267697	-0.436559	0.331105	-0.681222	-1.11274	-0.428846	-4.37136	Low risk
GSM773575	ADC	GSM773575	68	11.5333	1	none	male	EGFR/KRAS/ALK -	5.43333	Low	1.057	2	1	yes	2.83728	0.299239	7.52941	0.49207	1.01901	1.20347	1.13947	1.55586	1.32042	2.11746	1.16558	-1.81848	27.5777	High risk
GSM773574	ADC	GSM773574	61	18.2	1	none	male	EGFR/KRAS/ALK -	3.33333	Low	1.033	2	1	yes	0.656282	1.35589	1.49285	0.726005	2.07242	0.599312	1.59151	0.463092	1.81108	1.21001	0.281192	1.40116	21.7666	High risk
GSM773573	ADC	GSM773573	69	7.36667	1	none	male	EGFR/KRAS/ALK -	3.3	Low	1.066	2	1	yes	0.866216	-0.172602	0.700717	1.50693	3.92225	3.68815	5.71175	-1.0758	2.45235	4.04596	1.65303	-0.210934	35.281	High risk
GSM773572	ADC	GSM773572	58	50.9667	0	none	male	EGFR/KRAS/ALK -	10.5	Low	1.177	2	1	yes	-0.198739	-0.300167	-0.392501	0.486079	2.26503	0.117341	1.24767	0.511295	-0.939725	0.811237	-0.922938	-0.0071782	5.08294	High risk
GSM773571	ADC	GSM773571	57	92.1667	0	none	male	EGFR/KRAS/ALK -	54.6	Low	1.09	2	1	no	-0.307977	0.0461266	0.452368	-0.0403205	0.71169	0.239352	0.829009	0.0648769	-0.546754	1.31593	0.302266	1.12666	5.47674	High risk
GSM773560	ADC	GSM773560	60	38.0667	0	none	male	KRAS mutation +	38.0667	Low	0.987	2	0	yes	6.98878	0.0567725	0.639589	2.43206	3.67457	1.03189	-0.543336	1.03324	1.70688	-0.235944	-0.171613	0.859351	26.7686	High risk
GSM773559	ADC	GSM773559	64	102.233	0	none	male	KRAS mutation +	102.233	Low	1.175	2	0	yes	-0.178422	-0.112799	1.62517	1.64708	0.144951	0.367175	0.591808	2.39706	1.51798	1.99738	1.55349	1.8856	22.332	High risk
GSM773558	ADC	GSM773558	59	61.8667	0	none	male	KRAS mutation +	61.8667	Low	1.419	2	0	yes	-0.247166	1.56155	-0.0680845	1.10186	1.61932	-1.67511	-0.985341	-0.347786	0.561338	2.88497	2.01741	-2.85274	8.65357	High risk
GSM773552	ADC	GSM773552	60	21.3	1	none	male	KRAS mutation +	19.6667	Low	1.454	2	1	yes	-0.631724	0.0600976	0.886907	1.76115	2.95796	0.958414	0.434795	2.15405	2.60823	0.543088	0.59722	-0.0272089	23.2631	High risk
GSM773551	ADC	GSM773551	75	61.3667	1	none	female	KRAS mutation +	45.3	Low	1.049	2	1	no	-0.32138	0.9409	0.582891	-0.0138974	-0.0819405	-0.200053	0.207925	1.16985	-1.66043	-0.144498	0.980401	1.32495	2.60593	High risk
GSM773547	ADC	GSM773547	58	10	1	none	male	ALK-fusion +	4.76667	Low	1.403	2	0	yes	0.0303645	0.580522	-0.493942	0.0564131	-0.154909	-0.314924	0.0794454	0.447798	0.522618	2.30129	1.07632	-0.358228	6.39299	High risk
GSM773545	ADC	GSM773545	60	62.6333	0	none	female	ALK-fusion +	62.6333	Low	1.188	2	0	no	-0.554996	-1.62164	-0.0415497	-0.741497	-0.198713	0.456084	0.321089	0.0509772	1.11429	-0.465372	0.00605625	-0.371158	-2.75063	Low risk
GSM773544	ADC	GSM773544	63	78.9667	0	none	female	ALK-fusion +	78.9667	Low	0.969	2	0	no	-0.174959	-1.28287	-0.976278	-1.02239	-0.677822	-0.0991307	0.31672	-0.0320453	-0.718618	1.57937	1.4396	1.5677	-2.55934	High risk
GSM773542	ADC	GSM773542	30	86.7	0	none	male	ALK-fusion +	86.7	Low	1.192	2	0	yes	0.0412184	0.838607	1.72042	-0.744839	0.751139	1.06424	0.486864	0.87292	1.11499	-0.262341	0.0193715	-0.297138	8.29771	High risk
GSM773541	ADC	GSM773541	38	24.7667	0	none	female	ALK-fusion +	1.9	Low	1.064	2	1	yes	-0.101269	-0.0916598	1.65019	1.03828	0.218642	1.55762	1.96987	0.436888	1.89683	1.81067	-0.164727	0.193482	17.2129	High risk
