# Supplementary material for: Development and Validation of a 12-Gene Immune Relevant Prognostic Signature for Lung Adenocarcinoma Through Machine Learning Strategies
Source: Front Oncol. 2020 May 27;10:835. doi: 10.3389/fonc.2020.00835 (PMC7267039; doi:10.3389/fonc.2020.00835)
Supplement: Table S2 — The baseline information, expression data, and corresponding risk group of lung adenocarcinoma patients in GSE41271 and GSE50081. [file Table_2.XLSX]

## Sheet: (ST2)ful.clin.sur.GSE41271.GSE5
Table S2. The baseline information, expression data and corresponding risk group of lung adenocarcinoma patients in GSE41271 and GSE50081.
ID	GSM.id	histology	sex	smoking	stage	os.status	rfs.status	os	os	rfs	age	batch	S100A7	R3HDML	IL19	NRAS	BMP1	S100A11	HMOX1	PAK1	S100A16	VEGFA	NDRG1	CSF1	score	risk group
GSM1013000	GSM1013000	Adenocarcinoma	female	no	1	0	0	51.3333	51.3333	51.3333	74.8849	GSE41271	-0.353225	1.879	-0.136308	0.918526	-0.702611	-0.641834	-0.26475	0.337148	-0.125933	0.382632	0.0299226	0.635746	3.97259	High risk
GSM1013042	GSM1013042	Adenocarcinoma	female	no	1	0	0	20.1333	20.1333	20.1667	81.6438	GSE41271	-0.115873	-0.119479	-1.09885	-0.891194	1.0388	-0.962307	0.325306	-0.836915	-0.758783	-0.997514	-0.484244	-0.48103	-8.42701	Low risk
GSM1012919	GSM1012919	Adenocarcinoma	male	no	1	0	0	67.4667	67.4667	67.4667	65.0493	GSE41271	-0.568267	-0.712038	-0.550608	-1.09477	1.55265	-0.371512	-1.29898	-1.10143	-0.407294	-0.902589	0.449025	-0.116888	-8.67443	Low risk
GSM1012836	GSM1012836	Adenocarcinoma	female	yes	1	0	0	134.233	134.233	134.233	68.2795	GSE41271	-0.472211	0.563203	0.591052	-0.875165	2.2225	-0.299345	-0.512965	0.339977	-1.93982	-0.214649	0.0176562	-1.2237	-3.54337	Low risk
GSM1012840	GSM1012840	Adenocarcinoma	female	yes	1	0	0	128.933	128.933	128.933	58.4795	GSE41271	-0.454239	-1.27981	-0.0381847	1.68794	-0.985372	-0.391083	-0.92956	-0.197546	-1.40617	0.651409	-0.518999	-0.952533	-6.03322	Low risk
GSM1012930	GSM1012930	Adenocarcinoma	female	yes	1	0	0	65.1333	65.1333	65.1333	48.0877	GSE41271	-0.509394	-1.05451	-1.34338	-0.678003	1.89879	-0.00211276	-1.80339	-1.37727	-0.433806	0.303706	-0.88188	0.375645	-8.59134	Low risk
GSM1012946	GSM1012946	Adenocarcinoma	female	yes	1	0	0	48.7667	48.7667	46.0333	70.0384	GSE41271	-0.291253	-0.777377	-1.09885	-0.179489	-0.563181	-0.20516	-0.241525	-2.18638	0.234963	0.931918	-0.346247	-0.657013	-8.27544	Low risk
GSM1012951	GSM1012951	Adenocarcinoma	female	yes	1	0	0	70.5667	70.5667	70.5667	66.0767	GSE41271	-0.747984	-0.777377	-0.320095	-1.42978	-0.781589	0.203381	0.0894287	-0.0334601	0.370085	0.49249	-0.313537	-0.372562	-6.04024	Low risk
GSM1012971	GSM1012971	Adenocarcinoma	female	yes	1	0	0	61.8	61.8	61.8	75.263	GSE41271	-0.321619	0.0900575	0.214133	-0.844709	1.66575	-1.70233	-1.463	1.80543	0.435936	1.1815	-1.19876	-0.462214	1.8788	High risk
GSM1012983	GSM1012983	Adenocarcinoma	female	yes	1	0	0	40.4	40.4	40.4	56.2384	GSE41271	-0.548436	1.54104	0.944609	0.320629	0.514234	0.196042	-0.290152	-0.907642	0.87551	1.54093	0.379515	-0.499846	6.87326	High risk
GSM1013021	GSM1013021	Adenocarcinoma	female	yes	1	0	0	49.0667	49.0667	49.0667	68.674	GSE41271	-0.402183	-0.522779	0.0568239	-0.852723	-0.804015	0.378295	-0.331521	-1.04768	-0.0874484	-1.42628	-0.987167	0.681126	-9.54541	Low risk
GSM1013053	GSM1013053	Adenocarcinoma	female	yes	1	0	0	13.5667	13.5667	13.2	55.2384	GSE41271	-0.436887	0.64882	0.338734	-0.21315	-0.769889	-0.44368	-0.03105	0.141942	0.0904338	1.58253	-1.40934	-0.903833	-0.927224	High risk
GSM1013061	GSM1013061	Adenocarcinoma	female	yes	1	0	0	24.7	24.7	24.7	81.5534	GSE41271	0.944462	-1.20321	-0.644059	0.501761	-0.707486	-0.715225	0.694725	-0.247055	0.217004	-1.5084	-0.859392	-1.31557	-6.05954	Low risk
GSM1013066	GSM1013066	Adenocarcinoma	female	yes	1	0	0	20.4	20.4	20.4	50.1151	GSE41271	-0.436887	-0.912561	-0.161229	1.3946	-0.13709	-1.35617	0.741901	-0.439431	-1.30953	1.77771	0.731152	-1.08203	-0.480625	High risk
GSM1013067	GSM1013067	Adenocarcinoma	female	yes	1	0	0	14	14	14	71.9534	GSE41271	-0.291253	0.139625	0.0801866	1.6655	-0.469578	0.693875	0.122814	0.939739	-1.04955	0.559684	-0.0610533	0.459763	4.76682	High risk
GSM1013068	GSM1013068	Adenocarcinoma	female	yes	1	0	0	22.6667	22.6667	22.6667	67.9178	GSE41271	-0.568267	0.518142	-0.521015	0.498555	0.508384	-0.931727	1.35736	-1.16084	0.482117	1.30842	-0.291048	-0.537477	2.75862	High risk
GSM1013075	GSM1013075	Adenocarcinoma	female	yes	1	0	0	18.1667	18.1667	18.1667	51.0932	GSE41271	0.0409148	-0.982407	-0.491422	0.859217	-0.329172	0.625377	0.630131	0.137698	0.126352	1.27642	-1.05974	0.0646299	2.40077	High risk
GSM1012843	GSM1012843	Adenocarcinoma	male	yes	1	0	0	129.433	129.433	129.433	51.2904	GSE41271	-0.699646	0.428019	-0.214184	0.753423	-0.740638	-1.40143	-0.626911	-0.217349	-0.740824	-0.734071	-0.987167	-1.2237	-7.73554	Low risk
GSM1012927	GSM1012927	Adenocarcinoma	male	yes	1	0	0	67.3333	67.3333	67.3333	68.7808	GSE41271	-0.306126	-0.173552	-0.491422	0.392761	0.0842431	1.30791	-0.464338	0.467285	0.585596	1.15697	0.68822	-0.678043	4.4137	High risk
GSM1012984	GSM1012984	Adenocarcinoma	male	yes	1	0	0	50.7667	50.7667	50.7667	58.0959	GSE41271	-0.179085	-0.403366	-0.913509	-2.15912	1.79056	0.0186812	0.0647523	0.117895	0.942216	1.01511	-0.320692	1.83221	1.76584	High risk
GSM1013001	GSM1013001	Adenocarcinoma	male	yes	1	0	0	39.1667	39.1667	39.1667	73.2055	GSE41271	0.242323	1.63792	0.608185	0.418408	-0.310647	0.202158	-0.0811285	-0.227251	-1.62425	-0.534621	-0.413713	-1.1097	-2.70537	Low risk
GSM1013009	GSM1013009	Adenocarcinoma	male	yes	1	0	0	50.9	50.9	50.9	62.9233	GSE41271	-0.369338	-0.982407	0.975759	-1.28872	-1.0546	0.786836	-0.369261	-0.742141	0.640329	1.0983	-0.307404	-1.25359	-5.37619	Low risk
GSM1013012	GSM1013012	Adenocarcinoma	male	yes	1	0	0	50.9667	50.9667	50.9667	66.4466	GSE41271	-0.23362	0.47308	-0.376166	-1.22461	-0.680185	-0.739688	-0.698763	0.0966769	-1.71319	-0.182652	0.467425	-0.321648	-9.74996	Low risk
GSM1013020	GSM1013020	Adenocarcinoma	male	yes	1	0	0	23.9	23.9	23.9	65.789	GSE41271	-0.528605	0.563203	-0.404201	-1.16369	0.370904	-0.551319	-0.518045	1.27923	-0.815226	0.48609	-0.676418	-1.1097	-4.20425	Low risk
GSM1012952	GSM1012952	Adenocarcinoma	female	no	1	0	0	71.6333	71.6333	71.6333	73.4904	GSE41271	0.0409148	-0.461946	-0.111388	-1.06271	-0.517354	0.204604	0.675129	0.0698008	0.136615	-2.10675	-0.784771	0.459763	-6.2555	Low risk
GSM1012985	GSM1012985	Adenocarcinoma	female	no	1	0	0	43.8	43.8	43.8	74.1041	GSE41271	-0.219986	-0.648951	0.626875	-1.97318	-0.419851	0.863897	-1.07762	0.6342	-1.94495	0.634344	0.170986	-0.556293	-9.35078	Low risk
GSM1013018	GSM1013018	Adenocarcinoma	female	no	1	0	0	35.7667	35.7667	35.7667	50.0521	GSE41271	-0.454239	0.238761	-1.13779	-1.11561	-0.104914	-0.381298	-0.771341	-0.0575072	0.13576	1.22949	-1.28361	0.375645	-4.81852	Low risk
GSM1013045	GSM1013045	Adenocarcinoma	female	no	1	0	0	29.2	29.2	29.2	72.8904	GSE41271	-0.472211	-0.119479	0.101992	-0.772576	0.2812	0.339154	-0.146448	-0.477624	0.427384	0.175717	-0.726506	-0.83189	-3.207	Low risk
GSM1013047	GSM1013047	Adenocarcinoma	female	no	1	0	0	28.8333	28.8333	28.8333	52.4301	GSE41271	-0.23362	4.38667	0.991334	-1.81288	1.55947	-2.92673	-2.9102	-0.0787252	-2.14934	-0.456761	-4.07217	-0.162267	-11.4009	Low risk
GSM1013019	GSM1013019	Adenocarcinoma	male	no	1	0	0	46.5667	46.5667	46.5667	53.4658	GSE41271	-0.179085	0.288328	-0.0615474	-0.774179	1.09536	0.604583	0.910281	-0.305051	-0.170403	0.471158	-0.880858	-0.855133	-0.0373456	High risk
GSM1013044	GSM1013044	Adenocarcinoma	male	no	1	0	0	20.2667	20.2667	20.2667	76.9616	GSE41271	-0.27638	0.189193	0.0568239	0.0657614	0.753118	-0.119538	0.0843483	0.215498	0.535139	0.446627	0.108632	1.36956	5.57716	High risk
GSM1012837	GSM1012837	Adenocarcinoma	female	yes	1	0	0	119.7	119.7	119.7	53.3123	GSE41271	-0.291253	-1.1266	-0.161229	0.237276	-0.0210608	0.413767	1.13164	0.34422	-0.822923	-0.480226	-0.526155	2.05911	0.181587	High risk
GSM1012886	GSM1012886	Adenocarcinoma	female	yes	1	0	0	89.8	89.8	89.8	58.0384	GSE41271	-0.568267	-0.648951	0.338734	-0.253224	0.293876	0.199711	-0.0716934	-0.968467	-0.0729099	0.657809	-1.06588	0.818371	-2.40535	Low risk
GSM1012932	GSM1012932	Adenocarcinoma	female	yes	1	0	0	75.1667	75.1667	75.1667	71.0575	GSE41271	-0.548436	0.189193	-0.320095	0.480923	-0.0737127	-0.668744	-0.0818543	0.702097	0.379492	-0.099459	0.959103	1.83221	4.80329	High risk
GSM1012943	GSM1012943	Adenocarcinoma	female	yes	1	0	0	63.9667	63.9667	63.9667	59.8247	GSE41271	-0.247873	0.428019	-1.47733	-0.346194	0.226598	0.159347	0.0930576	0.248032	-0.899036	-0.497291	-0.43109	0.0646299	-4.45438	Low risk
GSM1012945	GSM1012945	Adenocarcinoma	female	yes	1	0	0	63.5	63.5	63.5	57.7151	GSE41271	-0.219986	-0.119479	1.24988	-1.25025	-1.69325	-5.67154	-0.886013	-0.00375494	-4.16335	0.767666	0.689242	0.68998	-17.943	Low risk
GSM1012963	GSM1012963	Adenocarcinoma	female	yes	1	0	0	68.8667	68.8667	68.8667	68.0603	GSE41271	-0.548436	0.139625	-1.66891	-0.977753	-1.13455	-0.0779497	-0.656668	0.437579	-0.607412	-0.00773363	0.212897	2.87926	-5.04369	Low risk
GSM1012964	GSM1012964	Adenocarcinoma	female	yes	1	0	0	63.5667	63.5667	63.5667	67.7096	GSE41271	-0.402183	0.563203	-0.809156	-2.0373	0.0637674	-0.444903	1.61138	-1.27401	-0.407294	-0.516489	-0.62633	0.469724	-7.82235	Low risk
GSM1012970	GSM1012970	Adenocarcinoma	female	yes	1	0	0	45.7	45.7	45.7	42.211	GSE41271	-0.166071	1.82042	2.47876	-0.173077	0.0930185	0.68409	1.26809	-0.766188	-0.974294	0.0338628	-0.760239	0.010396	3.52656	High risk
GSM1012978	GSM1012978	Adenocarcinoma	female	yes	1	0	0	60.1667	60.1667	60.1667	57.1041	GSE41271	-0.23362	-0.648951	0.591052	0.487335	-0.027886	-0.093851	0.533603	1.23538	0.389755	0.06586	-0.445401	2.21406	6.82955	High risk
GSM1012986	GSM1012986	Adenocarcinoma	female	yes	1	0	0	58.6667	58.6667	58.6667	54.6795	GSE41271	-0.166071	0.0382367	0.0801866	0.466496	-0.341848	-1.71456	-0.246605	-0.387093	-2.39051	-0.275444	-0.873703	-0.146772	-9.16016	Low risk
GSM1013008	GSM1013008	Adenocarcinoma	female	yes	1	0	0	43.4	43.4	43.4	62.5753	GSE41271	-0.291253	-1.60426	-1.38855	0.891276	-0.67141	-1.97265	0.270147	0.05707	-2.71121	2.36753	1.28416	1.22346	-4.51654	Low risk
GSM1013028	GSM1013028	Adenocarcinoma	female	yes	1	0	0	43.9	43.9	43.9	61.1151	GSE41271	-0.247873	-0.777377	-0.913509	-1.52436	1.52145	-0.436341	-0.047017	-2.13687	-0.183231	1.65186	-0.691751	-0.83189	-7.77212	Low risk
GSM1013048	GSM1013048	Adenocarcinoma	female	yes	1	0	0	2.1	2.1	2.1	48.0082	GSE41271	-0.0452258	0.47308	-0.612908	0.663658	-0.080538	-0.23207	-0.870046	-0.115503	-0.13534	-0.859926	0.288539	1.67172	0.0985394	High risk
GSM1013049	GSM1013049	Adenocarcinoma	female	yes	1	0	0	27.4	27.4	27.4	63.9041	GSE41271	-0.454239	0.563203	0.338734	-1.13644	1.21821	0.178917	1.03148	-1.06041	-0.680104	-1.1735	-0.484244	-0.616061	-4.76296	Low risk
GSM1013074	GSM1013074	Adenocarcinoma	female	yes	1	0	0	19.6667	19.6667	19.6667	66.0959	GSE41271	-0.653787	-0.522779	1.33087	-0.876767	-0.252144	-0.469366	0.408044	0.205596	-0.101987	-1.62999	-0.956501	0.569337	-4.83443	Low risk
GSM1013076	GSM1013076	Adenocarcinoma	female	yes	1	0	0	20.2667	20.2667	20.2667	59.674	GSE41271	0.720124	0.0382367	-0.0132644	0.0673643	0.607838	0.556879	0.635212	0.0754589	0.375216	-0.468494	-0.221539	0.480792	4.0147	High risk
GSM1012842	GSM1012842	Adenocarcinoma	male	yes	1	0	0	131.567	131.567	131.567	55.5068	GSE41271	3.7431	-0.912561	0.298239	0.883261	-0.0727377	0.560549	-0.616025	-1.95015	1.4408	-0.230648	-0.550687	-0.83189	1.96725	High risk
GSM1012853	GSM1012853	Adenocarcinoma	male	yes	1	0	0	6.9	6.9	6.9	47.274	GSE41271	-0.631478	1.96687	0.782627	-0.722885	-0.375974	0.0247971	0.214262	0.0740444	0.445343	0.25251	2.17348	-0.288444	4.84632	High risk
GSM1012859	GSM1012859	Adenocarcinoma	male	yes	1	0	0	120.767	120.767	120.767	60.1479	GSE41271	-0.631478	0.0900575	0.419725	-0.232386	0.0588922	-1.43445	-0.160964	-0.923202	-1.19408	1.75531	0.26094	-0.855133	-4.40242	Low risk
GSM1012874	GSM1012874	Adenocarcinoma	male	yes	1	0	0	116.467	116.467	116.467	59.2027	GSE41271	-0.38545	0.815548	-1.25928	-0.320547	0.608813	0.481042	0.0197543	-0.145208	0.0622121	0.7602	-0.323759	0.239507	0.885162	High risk
GSM1012908	GSM1012908	Adenocarcinoma	male	yes	1	0	0	68.9	68.9	52.1	57.9863	GSE41271	-0.369338	-0.583612	-0.161229	-0.139415	0.547385	-0.632049	1.03221	-1.65876	-0.850289	-1.30575	-0.605886	-0.786511	-8.62989	Low risk
GSM1012925	GSM1012925	Adenocarcinoma	male	yes	1	0	0	77.4	77.4	77.4	75.8137	GSE41271	-0.631478	0.732184	-0.293617	-0.753341	-0.199492	0.940957	-0.487563	-1.93742	0.499221	1.40441	-0.878814	-1.41186	-5.00363	Low risk
GSM1012933	GSM1012933	Adenocarcinoma	male	yes	1	0	0	66.0333	66.0333	66.0333	74.7945	GSE41271	-0.38545	-0.229879	-1.43216	-1.08996	-0.238494	-0.338486	-0.938995	0.0415101	-1.44637	1.56013	-0.0426536	0.914664	-7.17952	Low risk
GSM1012982	GSM1012982	Adenocarcinoma	male	yes	1	0	0	59.1	59.1	59.1	60.1589	GSE41271	-0.0917045	0.732184	1.50687	0.671673	-2.36505	0.745248	2.12958	0.887401	-0.131064	-1.39961	-0.034476	0.850468	4.42839	High risk
GSM1012991	GSM1012991	Adenocarcinoma	male	yes	1	0	0	45.9333	45.9333	45.9333	57.5452	GSE41271	-0.454239	0.335643	0.256186	0.665261	-1.11798	-0.188036	0.238213	-0.848231	1.21674	-0.232781	-1.3848	-0.288444	-0.878709	High risk
GSM1013043	GSM1013043	Adenocarcinoma	male	yes	1	0	0	29.8667	29.8667	29.8667	74.1288	GSE41271	-0.436887	0.189193	-0.809156	-1.50352	-1.00292	-0.838766	-1.16761	0.769995	-0.879366	1.02364	0.501157	-0.903833	-8.46352	Low risk
GSM1013056	GSM1013056	Adenocarcinoma	male	yes	1	0	0	25.7333	25.7333	25.7333	71.1918	GSE41271	-0.436887	-1.52089	0.644008	0.129879	-1.93018	-0.334817	-1.02318	0.454554	-0.53643	0.463692	-1.48191	-0.192151	-8.20372	Low risk
GSM1013073	GSM1013073	Adenocarcinoma	male	yes	1	0	0	19.2	19.2	19.2	57.4247	GSE41271	-0.472211	-1.35642	0.234381	1.63023	-1.43194	-0.808186	0.463203	0.443238	-1.49255	-1.18416	-1.10676	-0.928183	-7.44083	Low risk
GSM1012868	GSM1012868	Adenocarcinoma	female	yes	2	0	0	108.433	108.433	108.433	71.7205	GSE41271	0.0712809	-0.777377	0.168965	0.00164374	0.603938	-0.860783	0.217891	-0.203204	0.234108	1.558	0.30285	-0.208753	2.44121	High risk
GSM1012918	GSM1012918	Adenocarcinoma	male	yes	2	0	0	72.6333	72.6333	64.4667	74.2	GSE41271	-0.436887	1.08817	0.419725	0.67007	-0.335998	-0.667521	0.269421	0.61864	-0.527023	0.413563	0.362138	0.428772	4.0831	High risk
GSM1013011	GSM1013011	Adenocarcinoma	male	yes	2	0	0	39.4667	39.4667	39.4667	64.3397	GSE41271	-0.337112	-0.522779	-0.293617	0.00645256	-0.355498	-0.5978	-1.5276	0.304613	-0.0335706	1.01831	-0.307404	-0.305046	-3.48429	Low risk
GSM1013099	GSM1013099	Adenocarcinoma	female	no	2	0	0	16.5333	16.5333	16.5333	68.0959	GSE41271	0.00930927	0.335643	-0.0132644	0.142702	-0.95027	-0.403315	1.54388	-0.784577	-1.82693	-2.44166	-0.739795	0.178632	-9.04846	Low risk
GSM1012852	GSM1012852	Adenocarcinoma	female	yes	2	0	0	124.1	124.1	124.1	61.2575	GSE41271	-0.206352	-1.1266	-0.985155	-0.524121	0.440131	-0.395976	0.199021	-1.00383	0.583886	-0.189051	-1.55551	-1.0289	-7.48385	Low risk
GSM1012972	GSM1012972	Adenocarcinoma	female	yes	2	0	0	59.5667	59.5667	59.5667	50.1726	GSE41271	-0.418915	0.335643	-1.13779	2.41086	-1.50409	0.6266	1.10116	-3.06763	-0.377362	0.977781	-0.88188	-0.616061	-3.08578	Low risk
GSM1013093	GSM1013093	Adenocarcinoma	female	yes	2	0	0	32.4667	32.4667	32.4667	52.5644	GSE41271	-0.27638	-0.119479	-0.676767	1.6671	-1.02925	-1.73046	1.29276	-0.653026	-2.01593	0.136254	-0.0906971	-0.321648	-4.89761	Low risk
GSM1012847	GSM1012847	Adenocarcinoma	male	yes	2	0	0	121.567	121.567	121.567	51.8055	GSE41271	0.0911119	2.65856	0.0801866	-0.150636	-0.269695	-0.811856	0.167812	0.0881897	-1.08633	0.717537	0.63711	-0.48103	1.79123	High risk
GSM1012869	GSM1012869	Adenocarcinoma	male	yes	2	0	0	121.933	121.933	121.933	63.3616	GSE41271	-0.369338	0.238761	-0.949332	-1.4378	-0.715287	0.0871792	-1.0827	1.37259	-0.0908692	-0.24238	-0.489355	-0.742238	-6.77449	Low risk
GSM1012950	GSM1012950	Adenocarcinoma	male	yes	2	0	0	71.2333	71.2333	71.2333	63.6712	GSE41271	-0.00122591	-0.173552	-0.187706	0.158732	0.313377	-0.391083	0.309339	-0.583714	1.00636	0.56395	1.07972	-0.425689	3.28452	High risk
GSM1012962	GSM1012962	Adenocarcinoma	male	yes	2	0	0	66.2667	66.2667	66.2667	79.1945	GSE41271	0.200802	-1.1266	-0.161229	-0.291694	0.00721527	0.149561	0.10975	1.99357	1.02089	-1.36868	1.13594	-0.0737219	3.20779	High risk
GSM1013072	GSM1013072	Adenocarcinoma	male	yes	2	0	0	4.76667	4.76667	4.76667	44.0685	GSE41271	-0.528605	-0.982407	0.234381	-0.0175915	0.705341	0.742802	0.822462	-0.404068	0.287131	-0.922854	0.358049	-0.271842	-0.0857877	High risk
GSM1013013	GSM1013013	Adenocarcinoma	female	yes	3	0	0	36.2	36.2	36.2	55.1178	GSE41271	-0.418915	0.288328	-0.612908	-0.658768	0.562011	-0.521963	0.390625	0.433336	-0.438082	0.632211	-0.367713	3.10616	2.6261	High risk
GSM1013041	GSM1013041	Adenocarcinoma	female	yes	3	0	0	31.1	31.1	31.1	57.7342	GSE41271	-0.321619	-0.119479	-0.676767	1.26636	-0.872268	-0.172134	-0.0738707	-0.852475	-0.549258	1.48014	0.00436759	0.644601	-0.0410415	High risk
GSM1013087	GSM1013087	Adenocarcinoma	female	yes	3	0	0	42.6	42.6	42.6	46.0466	GSE41271	-0.418915	-0.583612	-0.612908	-0.2404	-0.323322	-0.23207	1.63388	-0.387093	-0.606557	-0.487692	0.588044	0.810623	-2.37707	Low risk
GSM1012828	GSM1012828	Adenocarcinoma	male	yes	3	0	0	8.5	8.5	8.5	70.8685	GSE41271	-0.402183	-0.403366	1.02093	0.72457	-1.06922	1.12933	1.61211	-0.92886	0.271737	-1.27696	-1.24885	1.40941	0.616194	High risk
GSM1012961	GSM1012961	Adenocarcinoma	male	yes	3	0	0	58.7667	58.7667	58.7667	61.2493	GSE41271	-0.528605	3.90677	0.944609	0.0176731	-0.331122	-0.00333594	0.980681	-0.0447764	1.26035	-1.36335	-0.247094	0.34244	8.19908	High risk
GSM1013070	GSM1013070	Adenocarcinoma	male	yes	3	0	0	1.1	1.1	1.1	81.8795	GSE41271	-0.472211	0.335643	0.419725	-0.0656797	-0.411075	-0.150117	0.251277	0.146186	0.386334	0.896721	-0.267538	-0.256346	1.92852	High risk
GSM1013082	GSM1013082	Adenocarcinoma	male	yes	3	0	0	50.1	50.1	50.1	63.9397	GSE41271	-0.528605	0.47308	0.0568239	-0.482444	0.13202	0.0602693	0.604729	-0.323439	-0.548403	-1.21083	-0.722417	-0.699072	-5.08188	Low risk
GSM1013035	GSM1013035	Adenocarcinoma	male	no	3	0	0	24.2333	24.2333	24.2333	59.9096	GSE41271	-0.548436	-0.583612	0.101992	-0.423135	-0.134165	-0.432671	0.883427	0.388071	-0.655303	0.21518	-1.77324	1.77023	-1.9614	Low risk
GSM1012936	GSM1012936	Adenocarcinoma	female	yes	3	0	0	68.8	68.8	68.8	71.9616	GSE41271	-0.548436	0.563203	-0.0381847	-1.21018	-1.70105	-0.464474	-1.16108	-0.399824	0.547112	0.246111	0.420403	1.15152	-5.23867	Low risk
GSM1012974	GSM1012974	Adenocarcinoma	female	yes	3	0	0	46.4333	46.4333	46.4333	61.1151	GSE41271	-0.528605	-0.583612	0.765494	0.126673	0.331902	-0.655289	0.552473	-0.651611	-0.109684	-0.993248	-1.34494	0.850468	-2.86105	Low risk
GSM1013007	GSM1013007	Adenocarcinoma	female	yes	3	0	0	17.1	17.1	17.1	75.4493	GSE41271	-0.321619	0.518142	-0.581758	-1.17652	-0.424726	-0.0962974	1.07939	-1.27401	0.396597	-1.08071	-1.61275	0.010396	-7.4079	Low risk
GSM1013063	GSM1013063	Adenocarcinoma	female	yes	3	0	0	14.2	14.2	14.2	85.9205	GSE41271	-0.653787	0.973263	0.960184	0.160335	0.246099	-0.628379	-0.465064	0.424849	0.970438	-0.70634	-0.0896749	-0.699072	2.69038	High risk
GSM1012917	GSM1012917	Adenocarcinoma	male	yes	3	0	0	84	84	84	72.0575	GSE41271	-0.723196	1.16252	-0.877686	-0.0769003	-0.39255	-0.531748	0.0727359	-0.505914	-0.198625	1.34682	0.0329892	-0.372562	-1.12491	High risk
GSM1012921	GSM1012921	Adenocarcinoma	male	yes	3	0	0	78.4	78.4	78.4	55.2795	GSE41271	-0.454239	0.238761	-0.644059	0.0849966	0.66244	-0.00455911	0.664243	-1.28532	0.49751	-0.538888	-0.4638	1.30426	0.128997	High risk
GSM1012934	GSM1012934	Adenocarcinoma	male	yes	3	0	0	60.4	60.4	60.4	48.5562	GSE41271	-0.548436	0.606012	0.399478	0.537026	0.161271	-0.38619	0.476267	-0.510158	0.481262	-0.678609	0.232318	-1.37866	0.569468	High risk
GSM1012979	GSM1012979	Adenocarcinoma	male	yes	3	0	0	52.0333	52.0333	52.0333	61.2904	GSE41271	-0.631478	-0.344786	0.696963	-0.609076	0.884748	-0.296898	0.580053	0.05707	0.112669	-0.137856	-0.477089	-0.116888	-0.0313004	High risk
GSM1013057	GSM1013057	Adenocarcinoma	male	yes	3	0	0	17.5	17.5	17.5	44.7616	GSE41271	1.11426	2.96498	2.08315	-0.843106	0.861347	0.165462	0.656985	-1.26128	1.35357	-0.0130665	0.806795	-0.637091	9.63411	High risk
GSM1012909	GSM1012909	Adenocarcinoma	female	yes	1	1	0	56.2667	56.2667	48	61.0247	GSE41271	-0.472211	-1.60426	0.358982	-0.546562	-2.98615	1.38619	-3.36236	0.918521	1.15516	0.988447	0.375426	-0.809754	-7.25429	Low risk
GSM1012848	GSM1012848	Adenocarcinoma	male	yes	1	1	0	28.2333	28.2333	7.16667	70.6384	GSE41271	-0.38545	-0.461946	2.01618	2.82282	-0.65776	0.104304	-0.420791	1.47302	-0.560376	0.183183	0.915148	-0.786511	8.69647	High risk
GSM1012888	GSM1012888	Adenocarcinoma	male	yes	1	1	0	82.0667	82.0667	41.2667	66.7397	GSE41271	-0.23362	1.08817	0.0801866	-0.484047	-0.999997	-0.152564	-1.06383	-0.0688235	-0.626226	0.883922	-1.05872	-0.678043	-5.26976	Low risk
GSM1012858	GSM1012858	Adenocarcinoma	female	yes	1	1	0	14.2667	14.2667	10.1	59.6767	GSE41271	-0.589337	-0.648951	0.419725	1.28079	-1.75565	-0.641834	-0.215397	-1.27825	-0.847724	1.478	0.651421	-0.40798	-3.80425	Low risk
GSM1012893	GSM1012893	Adenocarcinoma	female	yes	1	1	0	0.533333	0.533333	0.533333	60.0959	GSE41271	-0.219986	-1.05451	1.23742	1.25194	-0.3945	-0.613701	0.923344	0.207011	-2.10573	0.337836	-0.475045	-0.208753	-1.6464	High risk
GSM1012903	GSM1012903	Adenocarcinoma	female	yes	1	1	0	61.6667	61.6667	57.7333	60.3918	GSE41271	-0.369338	0.139625	-0.644059	-0.803032	1.81396	-1.01001	0.0836225	-1.02929	-0.938375	-0.486625	-0.848148	1.33415	-4.88961	Low risk
GSM1012967	GSM1012967	Adenocarcinoma	female	yes	1	1	0	35.6667	35.6667	35.2	81.2603	GSE41271	-0.568267	0.47308	-0.521015	-1.40093	-0.573906	-0.360504	-0.281442	0.286224	-0.266186	-1.65772	-0.336025	0.438733	-8.19725	Low risk
GSM1012832	GSM1012832	Adenocarcinoma	male	yes	1	1	0	34.6667	34.6667	7.26667	63.6411	GSE41271	-0.509394	-1.20321	2.33236	-0.12018	-1.20378	-0.191705	0.213536	0.117895	0.465868	-0.106925	0.173031	0.0646299	-0.10798	High risk
GSM1012838	GSM1012838	Adenocarcinoma	male	yes	1	1	0	89.6	89.6	89.6	78.2192	GSE41271	-0.568267	-1.27981	-0.0132644	0.107438	0.147621	0.199711	1.23107	0.542255	-0.355127	-0.619947	-0.827704	1.69054	0.317304	High risk
GSM1012867	GSM1012867	Adenocarcinoma	male	yes	1	1	0	97.4333	97.4333	83.2667	76.263	GSE41271	-0.103479	-0.583612	-0.0615474	0.0529378	-0.544655	-0.177027	0.42764	0.919935	-1.24112	-0.846061	-1.50951	-1.00345	-6.51832	Low risk
GSM1012873	GSM1012873	Adenocarcinoma	male	yes	1	1	0	0.3	0.3	0.3	62.5014	GSE41271	-0.38545	-0.344786	0.277991	-1.89784	0.12812	-0.628379	-0.0520975	-0.863791	-0.316643	0.475424	0.0554776	-0.576216	-7.78185	Low risk
GSM1012995	GSM1012995	Adenocarcinoma	male	yes	1	1	0	0.466667	0.466667	0.466667	74.3808	GSE41271	-0.219986	0.64882	-1.09885	-0.102547	0.2773	-0.893809	0.686742	-0.412555	-1.07179	-0.422631	-0.725484	0.309236	-4.60076	Low risk
GSM1012910	GSM1012910	Adenocarcinoma	male	yes	2	1	0	28.4667	28.4667	1.43333	62.4849	GSE41271	-0.337112	-1.35642	-0.376166	-6.20975	-2.5386	-1.44668	-3.11197	-0.487525	-0.847724	-1.8881	-1.24783	-0.338251	-35.8026	Low risk
GSM1012831	GSM1012831	Adenocarcinoma	male	yes	2	1	0	9.5	9.5	4.8	81.3726	GSE41271	-0.306126	1.04987	0.960184	-0.6219	-0.100039	0.55321	0.739723	-0.350316	0.659144	-0.128257	-1.04237	-1.05547	0.737584	High risk
GSM1012856	GSM1012856	Adenocarcinoma	male	yes	2	1	0	39.2667	39.2667	0.966667	64.5589	GSE41271	2.08288	-0.648951	-0.187706	0.360702	0.816495	0.91894	-1.09576	0.788384	1.416	0.444494	-0.117274	0.644601	8.46455	High risk
GSM1012871	GSM1012871	Adenocarcinoma	male	yes	2	1	0	83.6333	83.6333	76.7667	79.7836	GSE41271	0.298097	1.19857	0.338734	1.13973	0.199297	0.881021	1.04527	-0.310709	1.00978	-0.285043	0.842572	1.44926	11.7515	High risk
GSM1012890	GSM1012890	Adenocarcinoma	female	yes	3	1	0	24.7333	24.7333	22.5333	48.2685	GSE41271	-0.509394	-0.403366	0.192328	0.42482	-0.265795	0.588682	0.817381	-0.832671	0.105827	-1.1799	0.382582	2.12995	0.988409	High risk
GSM1012956	GSM1012956	Adenocarcinoma	female	yes	3	1	0	4.33333	4.33333	4.33333	59.5425	GSE41271	-0.321619	0.691629	-0.0615474	0.218041	1.08366	0.555656	-0.41063	-0.235738	1.00294	2.04542	1.01839	1.0187	10.2114	High risk
GSM1012989	GSM1012989	Adenocarcinoma	female	yes	3	1	0	45.1333	45.1333	25.7667	53.1507	GSE41271	-0.509394	0.0900575	0.14716	-0.735709	-1.45631	1.2443	-0.780776	0.410703	-0.858842	-0.0514632	-1.20183	1.15816	-5.84795	Low risk
GSM1012860	GSM1012860	Adenocarcinoma	male	yes	3	1	0	3.63333	3.63333	3.63333	67.5534	GSE41271	-0.436887	0.0382367	-0.320095	0.429629	-0.165366	0.896922	-1.02173	-0.140965	0.682234	0.167185	0.419381	-0.271842	0.908868	High risk
GSM1013083	GSM1013083	Adenocarcinoma	female	yes	3	1	0	8.83333	8.83333	8.83333	57.2466	GSE41271	-0.115873	0.973263	-1.47733	-0.769371	-0.377924	-0.317692	0.0212058	-0.698291	-0.0378466	0.446627	0.196541	-1.0289	-5.07997	Low risk
GSM1013065	GSM1013065	Adenocarcinoma	male	yes	3	1	0	14.6667	14.6667	5.5	81.863	GSE41271	-0.153676	-0.522779	-1.17829	0.493746	-0.161466	0.0712779	-0.777147	0.451725	1.23042	-0.546354	-0.95139	-1.13737	-2.11662	Low risk
GSM1012897	GSM1012897	Adenocarcinoma	female	no	1	0	1	78.1333	78.1333	42.9333	45.6493	GSE41271	-0.262127	0.0900575	-0.433794	-1.28391	-0.361348	-0.780053	-1.03552	0.468699	-1.419	1.30735	0.14952	-0.192151	-7.00716	Low risk
GSM1013038	GSM1013038	Adenocarcinoma	male	no	1	0	1	33.3333	33.3333	29.8	68.1562	GSE41271	-0.610407	-0.583612	-0.521015	-1.29353	0.246099	-1.15068	-0.206688	-0.119747	-0.0840276	1.24442	-0.661085	-0.518661	-5.95673	Low risk
GSM1012895	GSM1012895	Adenocarcinoma	female	yes	1	0	1	85.4667	85.4667	25.4333	49.1699	GSE41271	-0.509394	1.60412	0.0334611	-1.02424	-0.960021	-0.907264	-0.213945	0.0415101	-0.000217688	0.0647934	-1.29383	-0.809754	-5.50606	Low risk
GSM1013010	GSM1013010	Adenocarcinoma	female	yes	1	0	1	31.5333	31.5333	14.4667	60.4932	GSE41271	-0.179085	2.1336	-0.111388	0.00645256	0.385529	0.668188	-0.711101	-1.74646	-0.402163	-0.906856	-1.08734	-1.13737	-5.16808	Low risk
GSM1013055	GSM1013055	Adenocarcinoma	female	yes	1	0	1	20.6333	20.6333	8	61.2411	GSE41271	-0.747984	0.691629	1.40875	-1.49871	0.0208658	-0.391083	-0.952785	-0.418213	-0.278159	-1.06471	-0.415757	-0.928183	-7.83778	Low risk
GSM1013059	GSM1013059	Adenocarcinoma	male	yes	1	0	1	25.4	25.4	15.3333	55.3288	GSE41271	-0.509394	1.879	0.168965	0.17957	0.39138	0.172802	1.2289	-0.709607	-0.820357	0.417829	-0.985123	0.297061	2.23961	High risk
GSM1013088	GSM1013088	Adenocarcinoma	male	yes	1	0	1	36.5333	36.5333	25.3333	71.2247	GSE41271	-0.402183	0.518142	-0.491422	-0.549768	0.0393915	-0.453465	0.483525	-0.726581	-0.45262	0.241845	1.51416	-0.256346	-1.94587	Low risk
GSM1012960	GSM1012960	Adenocarcinoma	female	no	1	0	1	61.4	61.4	17.4667	73.1753	GSE41271	-0.306126	-1.20321	-0.0132644	-2.35308	1.83638	-0.240632	-1.0573	0.243788	-1.44722	0.306906	1.691	0.850468	-5.9009	Low risk
GSM1012937	GSM1012937	Adenocarcinoma	female	yes	1	0	1	73.3333	73.3333	68.4	67.0603	GSE41271	-0.418915	-0.777377	-0.293617	-1.33841	0.244149	0.230291	0.298452	-0.770432	-0.193494	0.199182	-1.18241	-0.537477	-7.63828	Low risk
GSM1012966	GSM1012966	Adenocarcinoma	female	yes	1	0	1	63.3667	63.3667	9.56667	65.5589	GSE41271	-0.179085	-0.648951	-0.293617	-0.541753	0.598087	-0.340933	0.762222	-0.268273	-0.907588	-0.281843	-0.314559	0.598115	-3.66566	Low risk
GSM1012846	GSM1012846	Adenocarcinoma	male	yes	1	0	1	92.7333	92.7333	66.7667	46.811	GSE41271	-0.291253	-0.229879	0.0801866	-0.924856	-2.36505	-6.13145	-2.95738	1.07412	-3.18756	-1.74198	-1.17116	-0.596138	-26.6388	Low risk
GSM1012969	GSM1012969	Adenocarcinoma	male	yes	1	0	1	66.1	66.1	60.7333	57.937	GSE41271	-0.103479	0.0900575	0.256186	0.311011	0.101794	0.509175	-0.854805	0.107993	-0.223426	-0.571951	-1.1037	-1.44507	-3.53696	Low risk
GSM1012975	GSM1012975	Adenocarcinoma	male	yes	1	0	1	57.4	57.4	25.9333	81.5151	GSE41271	-0.247873	2.18767	-0.293617	-0.00156214	0.919849	-0.164795	-0.912867	0.192865	0.881497	-0.596483	0.591111	-1.28347	3.39555	High risk
GSM1012997	GSM1012997	Adenocarcinoma	male	yes	1	0	1	53.6667	53.6667	45.1333	76.9068	GSE41271	-0.631478	-0.712038	-0.0381847	-0.198724	-0.466652	-0.542757	0.554651	1.63852	0.0536601	1.28815	-0.219494	0.653455	3.15523	High risk
GSM1013033	GSM1013033	Adenocarcinoma	male	yes	1	0	1	38.6667	38.6667	16.7333	72.1068	GSE41271	-0.418915	1.63792	-0.612908	-0.871959	-1.50897	-0.47059	-0.576107	-1.04344	0.43337	-0.62528	-1.91226	-0.116888	-9.08933	Low risk
GSM1012935	GSM1012935	Adenocarcinoma	female	no	2	0	1	70.3667	70.3667	63.4333	70.8767	GSE41271	-0.192718	-0.403366	-0.404201	-1.03386	0.291926	0.0994109	-1.30333	-0.326269	-0.62024	-0.0194659	-0.878814	-1.13737	-9.47591	Low risk
GSM1012872	GSM1012872	Adenocarcinoma	female	yes	2	0	1	115.167	115.167	14.4	64.6055	GSE41271	-0.436887	0.774993	0.731229	1.28079	0.142745	-0.241855	0.723756	0.779897	-1.60116	1.1079	-0.0201652	1.28545	6.87983	High risk
GSM1012957	GSM1012957	Adenocarcinoma	female	yes	2	0	1	49.7	49.7	9.13333	62.7808	GSE41271	-0.115873	-0.344786	0.497601	-0.407106	-0.52808	-0.0559325	-0.512239	-0.252713	0.304235	-0.750069	-0.83077	-0.720102	-5.38162	Low risk
GSM1013102	GSM1013102	Adenocarcinoma	female	no	3	0	1	37.8333	37.8333	14.4667	61.5397	GSE41271	-0.490802	-0.344786	-1.02254	-0.982562	-1.39684	-0.38619	0.318774	-0.20179	-0.360258	0.326104	-0.302293	-0.0737219	-8.1695	Low risk
GSM1012894	GSM1012894	Adenocarcinoma	female	yes	3	0	1	103.8	103.8	23.7333	62.8274	GSE41271	0.119619	-0.119479	0.765494	1.09164	-0.497854	0.293896	-0.534738	-1.09153	0.163126	-0.512223	0.112721	1.77909	1.69167	High risk
GSM1012987	GSM1012987	Adenocarcinoma	male	yes	3	0	1	53.4667	53.4667	39.8	74.8192	GSE41271	-0.0570004	-0.522779	0.765494	0.0513349	1.38592	-0.161126	-0.978912	-0.290905	1.12181	1.33402	-0.864503	0.11665	4.40801	High risk
GSM1013016	GSM1013016	Adenocarcinoma	female	no	3	0	1	50	50	13.4	76.3397	GSE41271	-0.140662	1.4757	-0.0615474	-1.08194	-0.159516	-0.567221	0.206279	0.629956	1.0457	0.67914	-0.708106	0.0247846	2.8374	High risk
GSM1012938	GSM1012938	Adenocarcinoma	male	yes	3	0	1	73.4667	73.4667	28.1333	74.6274	GSE41271	-0.0570004	-0.522779	-0.293617	0.379938	0.897423	0.460248	-0.244428	-1.11982	1.28515	-0.568752	-0.985123	-0.576216	-0.538721	High risk
GSM1013003	GSM1013003	Adenocarcinoma	female	yes	4	0	1	35.5	35.5	4.23333	65.2932	GSE41271	-0.610407	0.380704	-0.0615474	0.221247	-0.40425	0.813746	-0.491917	0.498404	1.19194	0.460492	-0.694818	1.42712	4.94261	High risk
GSM1013058	GSM1013058	Adenocarcinoma	female	no	1	1	1	22.6	22.6	10.0667	64.3945	GSE41271	-0.589337	-1.27981	0.101992	0.520996	-1.6133	-0.630826	-0.899077	1.00339	-0.456896	0.107456	-0.784771	-0.116888	-5.73878	Low risk
GSM1013006	GSM1013006	Adenocarcinoma	male	yes	1	1	1	15.1333	15.1333	9.63333	75.8959	GSE41271	-0.548436	0.335643	-0.644059	-0.532135	0.994927	-0.262649	-0.591348	-0.968467	-0.274738	1.34042	-0.529221	-0.879483	-3.54222	Low risk
GSM1013091	GSM1013091	Adenocarcinoma	male	yes	1	1	1	10.1667	10.1667	7.2	73.3123	GSE41271	2.90029	0.288328	4.49419	-0.514503	-1.6406	-1.35495	-0.00637363	0.05707	-0.841737	-0.62528	0.331472	-1.1097	0.234381	High risk
GSM1012944	GSM1012944	Adenocarcinoma	female	no	1	1	1	67.5333	67.5333	38.5	54.9753	GSE41271	-0.490802	-0.013584	0.897883	-2.16553	0.582487	-0.317692	-1.55953	-0.570983	-0.414136	-0.582617	-1.32245	-0.879483	-11.5419	Low risk
GSM1012990	GSM1012990	Adenocarcinoma	male	no	1	1	1	40.4	40.4	4.06667	44.1616	GSE41271	-0.548436	-0.344786	-0.136308	-0.28368	-0.027886	0.587459	1.25938	-0.000925876	0.00747914	-0.0141331	-1.4124	2.13327	1.26196	High risk
GSM1012833	GSM1012833	Adenocarcinoma	female	yes	1	1	1	34.1	34.1	18.8667	60.1973	GSE41271	-0.490802	-0.229879	0.214133	0.153923	0.390405	0.448016	0.570618	-0.865206	-0.356837	-0.0695949	-0.751039	2.49409	1.08795	High risk
GSM1012906	GSM1012906	Adenocarcinoma	female	yes	1	1	1	74.6	74.6	41.9333	50.937	GSE41271	-0.0799299	-0.229879	-1.30133	-0.464812	0.990052	-0.5978	0.197569	-1.44375	0.0305696	1.43107	0.403026	0.202982	-1.60813	High risk
GSM1012923	GSM1012923	Adenocarcinoma	female	yes	1	1	1	52.4	52.4	37.5	64.8658	GSE41271	4.06845	0.856103	0.37923	1.00348	0.346528	0.373403	-0.458532	-0.326269	0.371796	-1.47534	2.23379	0.550522	9.49416	High risk
GSM1012928	GSM1012928	Adenocarcinoma	female	yes	1	1	1	26.6667	26.6667	10.4667	76.8137	GSE41271	-0.528605	-0.403366	-1.25928	-0.506488	0.406005	0.611922	0.779641	0.184378	-1.51307	-0.385301	0.0105008	2.98441	-1.94781	Low risk
GSM1013036	GSM1013036	Adenocarcinoma	female	yes	1	1	1	28.2	28.2	5.1	59.2137	GSE41271	5.77949	-0.403366	-0.707917	1.00829	1.01053	1.94152	-1.24164	0.195694	2.55256	0.845526	1.29541	-0.425689	16.8757	High risk
GSM1012861	GSM1012861	Adenocarcinoma	male	yes	1	1	1	22	22	18.5	72.3726	GSE41271	-0.402183	1.01157	-0.843421	0.900893	-0.615833	0.315913	-0.124675	-0.259785	0.654868	-0.605015	-0.192917	-0.321648	0.639912	High risk
GSM1012864	GSM1012864	Adenocarcinoma	male	yes	1	1	1	32.1667	32.1667	26.2333	83.1616	GSE41271	3.21262	-0.712038	6.37567	1.30483	-0.455927	0.769712	0.572795	-0.783163	1.162	-0.0909264	-0.218472	0.227332	15.4237	High risk
GSM1012879	GSM1012879	Adenocarcinoma	male	yes	1	1	1	62.8	62.8	42.9	49.9781	GSE41271	-0.153676	0.0900575	-0.877686	0.226055	0.890598	-0.569667	0.132249	1.69369	0.677958	-0.217849	-1.19161	0.975538	4.97426	High risk
GSM1012994	GSM1012994	Adenocarcinoma	male	yes	1	1	1	7.93333	7.93333	6.03333	79.7753	GSE41271	-0.115873	-0.912561	3.71855	-0.145827	-2.83404	-2.61727	-2.93851	-1.10992	-2.08777	-0.500491	-0.831793	-1.28347	-18.7417	Low risk
GSM1013096	GSM1013096	Adenocarcinoma	male	yes	1	1	1	17.5	17.5	5.23333	66.9479	GSE41271	0.660631	-1.27981	-0.0381847	1.06439	-0.52808	1.14767	0.981406	-0.0518491	1.56651	0.661008	0.343738	-0.928183	6.69717	High risk
GSM1012900	GSM1012900	Adenocarcinoma	female	yes	2	1	1	41.1667	41.1667	35.4667	60.9781	GSE41271	-0.509394	0.139625	0.944609	-1.01141	-0.453002	0.0382521	0.267969	-0.143794	0.146877	1.00658	0.590089	-1.19493	-0.932574	High risk
GSM1012968	GSM1012968	Adenocarcinoma	male	yes	2	1	1	41.1333	41.1333	32.1667	81.3863	GSE41271	-0.353225	0.335643	0.0100984	-0.413518	-0.120514	-0.174581	2.96205	-1.24713	-0.101987	-1.39321	-0.547621	1.71378	-0.335926	High risk
GSM1012878	GSM1012878	Adenocarcinoma	female	yes	2	1	1	11.8333	11.8333	4.53333	72.0493	GSE41271	-0.103479	0.189193	-1.09885	0.525805	0.445982	0.149561	1.12148	-0.140965	-0.11396	-0.222115	-1.1037	-1.1097	-0.728253	High risk
GSM1012899	GSM1012899	Adenocarcinoma	male	yes	2	1	1	26.2667	26.2667	11	59.474	GSE41271	-0.454239	1.50724	0.477353	0.628393	0.194422	1.27978	1.78629	0.751606	1.02945	-1.85397	-0.414735	-0.83189	7.62519	High risk
GSM1012905	GSM1012905	Adenocarcinoma	male	yes	2	1	1	4.83333	4.83333	2.5	68.4438	GSE41271	-0.179085	-0.344786	-0.581758	0.472908	1.43077	0.751364	0.783996	-1.59369	0.93623	-1.13084	0.411203	-0.499846	1.17635	High risk
GSM1012940	GSM1012940	Adenocarcinoma	male	yes	2	1	1	15.8667	15.8667	12.1	47.4521	GSE41271	-0.128268	1.16252	1.23742	0.971423	-0.644109	-2.70411	-0.806904	1.10807	-0.126788	-1.39215	0.664709	-0.764374	0.40301	High risk
GSM1012976	GSM1012976	Adenocarcinoma	male	yes	2	1	1	50.0667	50.0667	11.7667	57.4493	GSE41271	-0.418915	-1.20321	-0.550608	0.161938	0.142745	-0.503615	0.30571	-0.845402	-0.0917244	-0.0439971	-0.988189	1.46032	-3.66679	Low risk
GSM1012981	GSM1012981	Adenocarcinoma	male	yes	2	1	1	29.6	29.6	11.3333	65.2575	GSE41271	-0.490802	-0.583612	-0.136308	0.783879	0.247074	0.166686	-0.746664	0.736046	0.560795	1.07804	-1.35516	0.834973	3.69374	High risk
GSM1013005	GSM1013005	Adenocarcinoma	male	yes	2	1	1	12.6	12.6	5.76667	60.7753	GSE41271	0.681082	0.732184	-1.02254	0.944173	1.25819	-0.290783	-2.04725	-0.340414	0.0664881	1.20283	0.591111	1.20354	4.95539	High risk
GSM1012924	GSM1012924	Adenocarcinoma	female	no	3	1	1	48.6667	48.6667	10.7	49.7863	GSE41271	-0.306126	-0.286206	-0.320095	-0.0512533	0.93935	0.227845	2.26313	-0.593615	-0.0455434	0.804996	-0.717306	0.320304	3.52545	High risk
GSM1013098	GSM1013098	Adenocarcinoma	female	no	3	1	1	6.9	6.9	2.66667	62.3233	GSE41271	-0.0340709	0.856103	-0.809156	-0.884782	-0.401325	0.862673	-0.757551	0.584691	-0.0917244	-1.17457	-0.873703	-0.855133	-5.8321	Low risk
GSM1012844	GSM1012844	Adenocarcinoma	female	yes	3	1	1	34	34	28.2333	56.074	GSE41271	-0.247873	-0.583612	1.15332	-0.152239	0.120319	-0.0803961	0.0647523	0.72473	0.0853026	2.47525	-0.71424	-0.977989	3.89284	High risk
GSM1012845	GSM1012845	Adenocarcinoma	female	yes	3	1	1	15.0333	15.0333	13.3	69.611	GSE41271	-0.699646	0.563203	-1.09885	-0.879973	0.258775	0.358724	-0.330795	0.605909	-1.15987	1.79584	0.0922768	2.05911	0.585445	High risk
GSM1012855	GSM1012855	Adenocarcinoma	female	yes	3	1	1	34.7333	34.7333	30.8667	73.2795	GSE41271	-0.418915	1.19857	-0.0615474	-1.02584	-0.336973	0.137329	-0.364181	-0.773261	-0.49367	-0.261578	0.103521	0.625785	-4.46761	Low risk
GSM1012954	GSM1012954	Adenocarcinoma	female	yes	3	1	1	39.6	39.6	20.0667	41.0219	GSE41271	-0.38545	0.380704	0.497601	-1.08836	0.621488	-0.46325	0.0393502	-1.25986	-0.863973	2.02622	0.798618	-0.855133	-2.428	Low risk
GSM1012959	GSM1012959	Adenocarcinoma	female	yes	3	1	1	34.6333	34.6333	8.66667	64.4767	GSE41271	-0.206352	-1.43753	-0.136308	-0.102547	-0.732837	1.78495	-0.478128	-0.177743	1.43054	-1.11804	0.0156118	1.21018	-0.640634	High risk
GSM1012851	GSM1012851	Adenocarcinoma	male	yes	3	1	1	22.6333	22.6333	15.4333	72.7562	GSE41271	-0.022916	-0.286206	-0.376166	1.04355	-0.965871	-0.189259	-0.351117	0.342806	0.53685	0.499956	-0.0845639	1.27327	3.19144	High risk
GSM1012865	GSM1012865	Adenocarcinoma	male	yes	3	1	1	51.1	51.1	49.4333	75.6959	GSE41271	-0.568267	-0.583612	-0.612908	0.976231	-0.582682	-1.19104	-0.731423	-0.580885	-1.03074	-0.907922	-0.769438	-0.102499	-8.94447	Low risk
GSM1012992	GSM1012992	Adenocarcinoma	male	yes	3	1	1	22.6667	22.6667	12.3667	78.2658	GSE41271	-0.262127	-0.912561	-0.404201	-0.2949	-0.723087	0.225398	-0.854805	0.543669	-0.174679	0.14692	1.19421	0.0779117	-2.92438	Low risk
GSM1012996	GSM1012996	Adenocarcinoma	male	yes	3	1	1	14.6667	14.6667	10.1	78.3205	GSE41271	-0.472211	1.08817	-0.843421	-1.9828	0.0715677	-0.38619	0.295549	0.233887	-0.0489643	0.640743	-0.967745	0.103368	-4.10954	Low risk
GSM1012885	GSM1012885	Adenocarcinoma	male	NA	3	1	1	35.3667	35.3667	29.9333	59.7945	GSE41271	-0.38545	-0.119479	-1.30133	-0.269253	0.518134	-0.468143	-1.54211	-0.438017	-0.286711	1.06524	0.215963	-0.40798	-4.80169	Low risk
GSM1012891	GSM1012891	Adenocarcinoma	female	yes	3	1	1	35.3667	35.3667	32.3	68.3781	GSE41271	-0.548436	0.518142	1.08011	-1.35444	-0.80304	0.972759	0.804317	0.396558	0.327325	0.400764	0.935592	1.3751	3.7253	High risk
GSM1013015	GSM1013015	Adenocarcinoma	female	yes	3	1	1	9.43333	9.43333	5.23333	50.1041	GSE41271	-0.773393	-1.87237	-0.843421	1.5597	0.435256	2.62894	-0.047017	-0.384264	1.71532	0.457293	1.66749	-0.00288577	7.82562	High risk
GSM1012830	GSM1012830	Adenocarcinoma	male	yes	3	1	1	11.3333	11.3333	5.3	55.3863	GSE41271	0.966771	0.518142	0.14716	1.30804	0.445007	0.622931	1.66944	-0.204619	-0.0703443	-0.592216	-0.197006	3.75364	11.4004	High risk
GSM1012835	GSM1012835	Adenocarcinoma	male	yes	3	1	1	108.7	108.7	84.5	67.389	GSE41271	-0.653787	-0.912561	-0.949332	0.577099	-0.229719	-0.147671	0.855847	0.0797025	0.0374112	0.325037	-0.985123	0.375645	-1.02721	High risk
GSM1012931	GSM1012931	Adenocarcinoma	male	yes	3	1	1	31.4	31.4	2.73333	62.9233	GSE41271	-0.0340709	1.96687	0.419725	-0.355812	3.04738	1.9195	0.0386244	-0.470551	-0.474	2.17554	-0.503666	2.07461	12.8626	High risk
GSM1012999	GSM1012999	Adenocarcinoma	male	yes	3	1	1	34.4	34.4	14.1	71.0795	GSE41271	-0.472211	1.76184	0.358982	-0.137812	-0.343798	0.00400312	0.660614	0.928423	1.48185	0.459426	0.152587	0.0911935	8.86787	High risk
GSM1013025	GSM1013025	Adenocarcinoma	male	yes	3	1	1	34.0667	34.0667	20.5333	74.9863	GSE41271	0.596801	0.774993	-1.34338	0.440849	0.247074	0.309797	0.944392	-0.231495	-0.0677787	-0.770334	-1.05565	2.63687	3.14811	High risk
GSM1013032	GSM1013032	Adenocarcinoma	male	yes	3	1	1	5.13333	5.13333	4.23333	51.3671	GSE41271	-0.219986	-0.583612	0.214133	0.570688	1.38299	0.723231	-0.30249	-0.934518	1.2937	-1.85397	-1.06281	1.36956	1.7961	High risk
GSM1013052	GSM1013052	Adenocarcinoma	male	yes	3	1	1	18.2	18.2	10	80.0521	GSE41271	0.789532	0.428019	-0.949332	0.131482	0.328977	-0.249195	0.352159	-0.529961	0.985831	2.85495	2.22663	-0.855133	8.53501	High risk
GSM1012941	GSM1012941	Adenocarcinoma	male	no	4	1	1	9.76667	9.76667	0	30.4137	GSE41271	-0.528605	-0.403366	-0.491422	-0.3494	4.45533	-0.0840656	-0.555785	0.803944	-0.307236	1.44494	-0.403491	-0.00288577	7.0317	High risk
GSM1013014	GSM1013014	Adenocarcinoma	male	no	4	1	1	5.06667	5.06667	1.26667	81.2575	GSE41271	-0.219986	0.335643	-1.05992	-0.261238	-0.501754	0.803961	0.0342698	1.62862	0.992673	-1.1575	-0.151007	0.396674	2.08552	High risk
GSM1013060	GSM1013060	Adenocarcinoma	male	yes	4	1	1	18.9667	18.9667	14.1667	63.7589	GSE41271	-0.402183	-0.777377	0.626875	0.511379	0.904249	-0.321362	-1.01738	1.23821	1.02688	1.11964	0.809862	-0.809754	6.80646	High risk
GSM1213849	GSM1213849	adenocarcinoma	female	yes	1	0	0	4.16	49.92	4.162	60.08	GSE50081	1.36911	-0.266945	-0.713892	0.203226	0.234995	0.0694192	1.64164	-0.238356	0.687227	-0.470179	-0.824723	0.0768981	3.02684	High risk
GSM1213847	GSM1213847	adenocarcinoma	male	no	1	0	0	8.26	99.12	8.263	76.07	GSE50081	-0.671637	0.54879	-0.611004	1.06536	-0.682539	-0.569365	0.701929	-0.600481	-0.882743	-1.41792	-0.0683336	0.150469	-4.08829	Low risk
GSM1213844	GSM1213844	adenocarcinoma	male	NA	1	0	0	4.54	54.48	4.539	70.62	GSE50081	-0.223654	0.322954	0.196695	0.836641	1.15423	0.833212	0.436276	0.462543	0.757819	0.874959	-0.988292	0.704767	9.67918	High risk
GSM1213827	GSM1213827	adenocarcinoma	male	yes	1	0	0	4.17	50.04	4.17	61.13	GSE50081	-0.546278	-0.718222	0.223738	0.312263	-1.06786	-0.860636	-0.415615	1.43551	-1.66452	0.788284	1.1688	0.918842	-1.29817	High risk
GSM1213825	GSM1213825	adenocarcinoma	female	yes	1	0	0	7.38	88.56	7.381	64.13	GSE50081	-0.647289	-0.447603	-0.410789	-2.21286	-1.75337	-0.471167	-1.42584	-1.94829	-0.426361	-1.18158	-0.197952	-0.0101606	-19.7142	Low risk
GSM1213809	GSM1213809	adenocarcinoma	female	yes	1	0	0	1.27	15.24	1.273	78.58	GSE50081	-0.682159	-0.25947	-0.309763	-1.12189	-1.13418	-0.984081	-0.89168	-0.736362	-0.695938	-0.41726	0.0239496	0.335167	-11.685	Low risk
GSM1213808	GSM1213808	adenocarcinoma	female	no	1	0	0	5	60	5.005	48.8	GSE50081	-0.562506	-0.825593	0.114933	-1.35016	-1.25365	-0.709317	-1.72117	-1.37817	-0.921746	-1.29824	-1.51026	-2.02387	-21.0601	Low risk
GSM1213800	GSM1213800	adenocarcinoma	female	no	1	0	0	0.51	6.12	0.515	84.48	GSE50081	0.401755	-1.00215	-0.0498628	-0.611104	0.429962	0.378204	-0.399986	-0.486616	-0.0666387	-1.20509	-1.47515	0.00652155	-6.71317	Low risk
GSM1213797	GSM1213797	adenocarcinoma	male	yes	1	0	0	5.84	70.08	5.837	70.91	GSE50081	-0.688297	-2.07208	-1.2608	-0.323464	-1.13317	-0.172606	-0.950233	-0.803084	-0.785089	-0.877079	-1.02437	-0.121391	-15.7718	Low risk
GSM1213795	GSM1213795	adenocarcinoma	female	NA	1	0	0	6.67	80.04	6.675	60.29	GSE50081	-0.545052	-0.138906	-0.416054	-0.876139	-1.0622	-0.411587	-0.331411	-0.358942	-0.302335	-0.679919	-0.337506	0.83243	-8.04769	Low risk
GSM1213794	GSM1213794	adenocarcinoma	female	no	1	0	0	4.99	59.88	4.988	56.71	GSE50081	-0.6269	-1.35881	-0.484994	-1.95837	-1.52135	-0.107514	-1.17593	-0.767469	-1.08767	-0.553482	-0.930034	-1.24232	-19.8024	Low risk
GSM1213784	GSM1213784	adenocarcinoma	male	yes	1	0	0	5.2	62.4	5.205	66.38	GSE50081	-0.521203	-0.169168	0.152447	-0.461063	-0.214816	0.166194	0.170287	-0.356207	-0.957174	0.388525	1.01074	0.342642	-2.47062	Low risk
GSM1213783	GSM1213783	adenocarcinoma	female	yes	1	1	0	0.6	7.2	0.6	83.58	GSE50081	-0.116585	1.07241	0.74279	0.488663	1.22723	0.236233	2.48553	1.07151	1.06819	0.693839	-0.591349	1.35168	16.2175	High risk
GSM1213782	GSM1213782	adenocarcinoma	male	yes	1	0	0	3.21	38.52	3.214	74.74	GSE50081	-0.738778	-0.0561217	-1.48128	-0.469984	-1.30409	0.737645	-0.733983	0.243261	0.183879	-1.27569	-1.60119	-0.0218641	-9.50687	Low risk
GSM1213780	GSM1213780	adenocarcinoma	male	NA	1	1	0	0.65	7.8	0.654	84.19	GSE50081	-0.538875	0.678159	0.28044	-0.322256	0.607404	0.153938	0.584106	-0.145865	0.400441	0.979047	0.0223229	0.970601	5.40095	High risk
GSM1213775	GSM1213775	adenocarcinoma	male	yes	1	1	0	3.14	37.68	3.143	70.52	GSE50081	-0.662222	-0.18698	-0.9886	1.33629	-1.18369	-2.3907	0.00834801	0.400049	-4.14383	-0.551793	-0.447924	1.2192	-11.9197	Low risk
GSM1213761	GSM1213761	adenocarcinoma	female	yes	1	0	0	4.93	59.16	4.928	63.1	GSE50081	-0.6878	0.151717	0.147223	-0.0942459	-0.820939	-0.666345	0.91463	-0.0909974	-0.402739	0.233117	1.5062	-0.540717	-0.877795	High risk
GSM1213760	GSM1213760	adenocarcinoma	female	yes	1	0	0	4.57	54.84	4.575	78.11	GSE50081	-0.506258	1.69837	-1.05727	0.597041	0.500838	-0.608471	0.487426	0.726368	1.31058	2.51521	-0.153301	0.708127	12.1174	High risk
GSM1213756	GSM1213756	adenocarcinoma	male	yes	1	0	0	5.27	63.24	5.273	60.85	GSE50081	-0.680614	-1.01095	-0.106256	-0.605682	-0.624137	-0.506197	0.0236687	-0.288044	-0.407907	-0.00879494	0.52738	-0.293325	-6.56718	Low risk
GSM1213751	GSM1213751	adenocarcinoma	female	yes	1	0	0	4.91	58.92	4.912	49.86	GSE50081	-0.622418	2.00972	0.83282	-1.10174	-0.36352	-0.243701	0.658602	-0.115833	-0.131792	-0.487222	-0.396386	0.865163	0.157204	High risk
GSM1213737	GSM1213737	adenocarcinoma	female	no	1	0	0	2.95	35.4	2.946	64.19	GSE50081	-0.597802	-1.25888	6.28445	-0.678532	-0.817689	-1.05057	-1.08095	-0.730099	-1.07476	-1.16918	-2.04834	-0.150371	-7.97203	Low risk
GSM1213728	GSM1213728	adenocarcinoma	male	yes	1	0	0	5.39	64.68	5.388	75.89	GSE50081	-0.56877	-1.35569	-0.117195	-0.284295	-0.953074	-0.830802	-0.353468	-0.901968	-0.945585	-0.709768	-1.13114	0.793101	-11.7669	Low risk
GSM1213724	GSM1213724	adenocarcinoma	male	yes	1	0	0	6.28	75.36	6.283	76.91	GSE50081	-0.705106	-0.0812713	-1.71701	-0.689823	-2.21388	-0.0431935	-2.36294	-1.76951	0.0437644	-0.73543	0.681242	-2.64579	-18.9624	Low risk
GSM1213720	GSM1213720	adenocarcinoma	male	yes	1	0	0	6.37	76.44	6.371	67.6	GSE50081	-0.530784	-1.21357	-0.53397	0.0658537	-0.118113	0.901906	-0.451616	-0.587627	-0.0865324	-0.230937	-0.280422	-0.428193	-5.45793	Low risk
GSM1213692	GSM1213692	adenocarcinoma	female	no	1	1	0	5.74	68.88	5.744	55.39	GSE50081	-0.599519	-1.32175	0.0286464	-0.342102	-1.37412	-0.74533	-0.10946	-1.18643	-1.17508	-1.06708	-0.490369	-0.822241	-14.7464	Low risk
GSM1213689	GSM1213689	adenocarcinoma	female	no	1	0	0	4.95	59.4	4.95	77.18	GSE50081	-0.649018	-0.18672	-0.723734	-0.47908	-1.17033	-0.577225	2.41557	-0.689787	-1.71734	-0.627503	-0.808526	0.806765	-8.25807	Low risk
GSM1213688	GSM1213688	adenocarcinoma	male	yes	1	0	0	5.76	69.12	5.758	73.23	GSE50081	-0.579664	0.360404	0.756051	-0.585722	-1.15361	-0.710389	-0.335977	-0.0454284	0.21795	-1.21593	-1.13635	-0.238553	-6.62961	Low risk
GSM1213685	GSM1213685	adenocarcinoma	male	yes	1	0	0	6.76	81.12	6.757	52.14	GSE50081	-0.626956	-0.560237	-1.79176	-0.629314	-0.786417	-1.6581	-0.651133	-1.39927	-0.169301	-0.498354	-1.32119	-1.73266	-16.4519	Low risk
GSM1213682	GSM1213682	adenocarcinoma	female	yes	1	0	0	5.56	66.72	5.561	72.96	GSE50081	-0.541806	-0.164271	-1.31469	-0.310731	-0.239058	-2.02515	-0.486484	-0.737792	0.321893	-0.34918	0.337902	-0.396626	-7.54367	Low risk
GSM1213679	GSM1213679	adenocarcinoma	male	yes	1	0	0	6.31	75.72	6.311	66.46	GSE50081	-0.650015	-0.287107	-0.558293	-0.148379	-0.929037	-1.40918	0.436979	-1.06137	-0.40722	-1.38659	-1.53545	-0.256391	-11.5541	Low risk
GSM1213672	GSM1213672	adenocarcinoma	female	yes	1	0	0	6.84	82.08	6.842	82.36	GSE50081	-0.656602	-0.576563	-1.14138	-0.485736	0.649671	0.135633	-0.819083	-0.355679	0.758072	0.972607	0.66152	-0.0271911	-0.895226	High risk
GSM1213670	GSM1213670	adenocarcinoma	female	yes	1	0	0	7.52	90.24	7.521	68.15	GSE50081	-0.531381	-1.42219	-0.349878	-0.622182	-1.39685	-0.330174	-0.381672	-1.1621	0.400148	-1.25017	-0.339052	-0.507113	-12.1882	Low risk
GSM1213846	GSM1213846	adenocarcinoma	male	yes	1	1	0	0.31	3.72	0.315	75.58	GSE50081	-0.637899	-0.773179	-0.79601	0.0875736	-0.356177	-0.163847	0.238393	-0.67189	-0.811547	2.16877	-0.3385	0.0735627	-3.11986	Low risk
GSM1213837	GSM1213837	adenocarcinoma	female	yes	1	1	0	7.61	91.32	7.608	74.09	GSE50081	1.46943	1.20341	-0.631126	0.570979	1.13208	0.580124	-0.744744	0.0514346	0.524861	0.780134	0.907704	0.533909	9.31895	High risk
GSM1213834	GSM1213834	adenocarcinoma	female	NA	1	0	0	2.71	32.52	2.708	68.32	GSE50081	0.916176	-0.108626	-0.275062	0.37142	0.565681	0.787256	1.39416	0.0463851	0.176309	1.61289	0.489033	2.82419	11.7738	High risk
GSM1213826	GSM1213826	adenocarcinoma	male	yes	1	1	0	0.57	6.84	0.569	71.7	GSE50081	0.0818824	-1.72677	-1.42085	-0.809181	-0.0636549	1.19416	-0.98526	-1.10376	1.0535	-0.686818	-1.15841	-1.58074	-10.67	Low risk
GSM1213820	GSM1213820	adenocarcinoma	female	NA	1	1	0	1.91	22.92	1.906	67.62	GSE50081	-0.444485	0.00986077	-0.340724	0.226287	-0.104003	0.787202	-0.370277	-1.52121	0.486821	1.39812	0.616423	-0.984178	-0.495081	High risk
GSM1213819	GSM1213819	adenocarcinoma	male	NA	1	1	0	1.52	18.24	1.522	75.7	GSE50081	2.33699	0.869753	1.00544	0.0529678	1.88494	0.978937	-0.0899258	0.789163	1.7827	0.186768	1.39132	-0.237342	16.3336	High risk
GSM1213814	GSM1213814	adenocarcinoma	female	yes	1	0	0	5.1	61.2	5.103	70.82	GSE50081	-0.674841	-0.210817	-0.716319	-0.238991	-0.0649774	-0.0871072	0.439103	0.275452	0.0728369	-0.171739	-0.560617	0.845829	-1.27072	High risk
GSM1213810	GSM1213810	adenocarcinoma	female	no	1	0	0	0.15	1.8	0.153	70.38	GSE50081	-0.647506	-0.444671	-0.638539	-0.928451	-2.08908	0.267429	-0.00608866	-0.400207	-0.707759	-1.00181	0.684371	-1.05716	-12.2539	Low risk
GSM1213806	GSM1213806	adenocarcinoma	male	yes	1	0	0	1.71	20.52	1.714	69.03	GSE50081	0.263356	1.06729	-0.0352456	1.17114	0.709158	0.848614	1.17762	1.54448	0.702467	0.606761	-0.0886518	1.9018	16.0091	High risk
GSM1213805	GSM1213805	adenocarcinoma	male	yes	1	0	0	6.02	72.24	6.021	47.09	GSE50081	-0.343477	-0.549942	-0.352605	1.02607	1.60659	0.0276021	0.726395	-0.0268748	-0.747131	-0.497826	-0.941186	1.27509	2.64561	High risk
GSM1213804	GSM1213804	adenocarcinoma	female	NA	1	0	0	7.83	93.96	7.833	80.83	GSE50081	-0.615207	0.653976	0.637998	-0.652815	0.67293	0.269867	-0.567977	-0.350177	1.48538	0.590857	-0.916284	-0.445043	2.3361	High risk
GSM1213803	GSM1213803	adenocarcinoma	male	yes	1	0	0	1.54	18.48	1.536	73.69	GSE50081	-0.578232	-0.439891	-0.741173	0.430233	2.51186	0.343592	0.815045	0.63926	1.18757	1.28814	0.147243	1.46505	12.5697	High risk
GSM1213793	GSM1213793	adenocarcinoma	female	no	1	0	0	2.69	32.28	2.686	72.67	GSE50081	-0.779475	0.585994	-0.957977	0.289332	0.231669	-0.398618	0.688061	-0.223392	-1.70993	0.22082	-0.348058	0.957849	-2.71943	Low risk
GSM1213792	GSM1213792	adenocarcinoma	female	yes	1	1	0	2.92	35.04	2.916	79.62	GSE50081	-0.578304	1.0544	0.28012	1.27405	-0.142275	0.877723	1.05853	0.607595	0.885176	1.11052	0.324926	1.28426	13.2712	High risk
GSM1213779	GSM1213779	adenocarcinoma	female	yes	1	0	0	3.11	37.32	3.107	73.02	GSE50081	-0.546843	-0.301758	-0.0770151	-0.735459	-1.80448	0.488485	-0.656046	0.442018	0.0655952	-1.33921	-0.0456195	1.73232	-5.79229	Low risk
GSM1213777	GSM1213777	adenocarcinoma	male	yes	1	0	0	5.45	65.4	5.446	66.69	GSE50081	-0.437761	0.374688	-0.531617	0.344619	0.269209	-1.91025	-0.169434	-0.125223	-1.8534	0.305208	0.145729	-0.54109	-5.68863	Low risk
GSM1213773	GSM1213773	adenocarcinoma	female	yes	1	1	0	4.79	57.48	4.794	69.43	GSE50081	-0.602485	-0.265917	1.10761	-0.368781	0.111429	-0.449261	-0.186449	-0.97307	-1.1957	-1.03197	-1.70885	-0.527177	-9.63422	Low risk
GSM1213768	GSM1213768	adenocarcinoma	male	yes	1	0	0	4.34	52.08	4.345	60.6	GSE50081	-0.523065	-0.0509886	1.15433	0.186173	0.321854	-0.618271	0.214826	-0.836789	-1.4402	0.455235	0.784359	0.0603949	-1.6164	High risk
GSM1213764	GSM1213764	adenocarcinoma	female	no	1	0	0	7.75	93	7.745	63.54	GSE50081	-0.617377	0.947479	0.526434	-0.69238	0.513248	0.184855	0.993059	0.151324	0.640649	-1.16896	-1.40342	1.03668	1.92515	High risk
GSM1213763	GSM1213763	adenocarcinoma	female	yes	1	1	0	1.95	23.4	1.955	62.23	GSE50081	2.18075	-0.87889	0.384191	0.137685	0.0168267	-0.834144	1.15953	0.138729	-1.28888	-1.44236	-0.951355	0.305456	-2.87412	Low risk
GSM1213759	GSM1213759	adenocarcinoma	male	yes	1	0	0	5.49	65.88	5.495	49.41	GSE50081	-0.66375	-0.594398	-0.746849	0.572764	-1.11546	0.910749	-2.31991	-1.19022	0.568644	-0.310417	1.58949	-2.59333	-8.46407	Low risk
GSM1213746	GSM1213746	adenocarcinoma	male	yes	1	0	0	5.17	62.04	5.175	60.79	GSE50081	-0.466598	0.660021	1.0188	-1.45778	-0.781489	0.312664	0.504117	-0.870236	-0.861379	-0.404384	-1.27554	0.89719	-6.72307	Low risk
GSM1213743	GSM1213743	adenocarcinoma	female	no	1	0	0	5.03	60.36	5.032	40.16	GSE50081	-0.454045	1.99985	0.989386	-2.7479	-0.0740798	-1.49982	0.404448	-1.564	-0.271715	-0.762593	0.429327	1.84809	-6.03924	Low risk
GSM1213741	GSM1213741	adenocarcinoma	male	no	1	1	0	6.35	76.2	6.352	80.61	GSE50081	-0.695657	-1.58821	-0.204558	-1.36619	-0.609701	-0.147747	-1.4053	-0.678574	-0.652177	-1.83907	-0.0266057	-0.062185	-15.7249	Low risk
GSM1213740	GSM1213740	adenocarcinoma	female	no	1	0	0	5.84	70.08	5.843	85.91	GSE50081	-0.674015	-1.02475	-0.760498	-0.688044	-0.711876	-0.546183	-0.317112	-0.549008	-1.65383	0.933414	0.764006	-0.616727	-10.3371	Low risk
GSM1213739	GSM1213739	adenocarcinoma	female	yes	1	0	0	0.12	1.44	0.12	74.91	GSE50081	-0.415722	0.811027	-0.136414	-0.959043	-0.331968	0.0364908	0.141715	-0.450464	-0.0953798	0.338742	-0.373932	2.49678	-0.247382	High risk
GSM1213697	GSM1213697	adenocarcinoma	male	yes	1	0	0	6.37	76.44	6.368	79.71	GSE50081	-0.348854	0.0714464	-0.13555	0.145984	-0.800984	-1.13935	0.309406	0.0962601	-0.966706	-0.0777418	-1.08679	0.209246	-5.13035	Low risk
GSM1213696	GSM1213696	adenocarcinoma	male	yes	1	0	0	5.18	62.16	5.18	67.04	GSE50081	-0.535958	-0.996528	-1.2875	-0.0649172	-1.22595	-1.20816	-0.770065	-0.408957	-0.0368867	-0.56157	-1.14409	0.343631	-10.877	Low risk
GSM1213691	GSM1213691	adenocarcinoma	male	yes	1	0	0	6.39	76.68	6.393	78.99	GSE50081	-0.621789	0.165591	1.60471	1.02405	-0.583088	-1.40096	-0.931684	0.978927	0.265595	0.703839	-0.360129	-0.35414	3.37683	High risk
GSM1213687	GSM1213687	adenocarcinoma	male	yes	1	0	0	6.46	77.52	6.456	76.93	GSE50081	-0.58612	-0.573897	0.400746	-0.138154	-1.27786	-2.11441	-1.34411	0.025525	-2.07014	0.195317	-1.83813	-1.23306	-15.1506	Low risk
GSM1213686	GSM1213686	adenocarcinoma	male	yes	1	1	0	2.84	34.08	2.836	85.78	GSE50081	-0.558626	-0.478281	0.143737	1.01281	0.0520034	-1.45675	0.430365	0.84109	-0.0256937	1.01112	0.632285	-0.661683	3.92628	High risk
GSM1213683	GSM1213683	adenocarcinoma	male	yes	1	0	0	5.02	60.24	5.018	79.28	GSE50081	-0.657214	-1.79359	0.87912	-0.197934	-0.462477	-0.528919	-0.517226	-0.573831	-0.662689	-0.697099	-0.403874	0.376481	-8.46031	Low risk
GSM1213681	GSM1213681	adenocarcinoma	female	yes	1	0	0	5.32	63.84	5.317	70.56	GSE50081	-0.502946	0.466169	2.18279	-1.3761	-0.172482	0.0411264	0.0545302	0.172466	1.07427	0.545324	0.438918	0.318457	4.03266	High risk
GSM1213680	GSM1213680	adenocarcinoma	female	yes	1	0	0	5.99	71.88	5.988	59.01	GSE50081	-0.335165	-1.1243	-1.03889	1.65275	0.35785	-1.66436	-0.623899	0.28445	0.924115	2.23187	1.2971	0.141597	6.57261	High risk
GSM1213677	GSM1213677	adenocarcinoma	female	no	1	0	0	6.22	74.64	6.218	44.21	GSE50081	1.20901	-0.605458	0.626203	1.20924	0.00821578	1.38467	-1.72036	1.65239	0.875494	-0.503411	1.03289	-0.853063	7.37571	High risk
GSM1213671	GSM1213671	adenocarcinoma	male	yes	1	0	0	7.32	87.84	7.324	69.15	GSE50081	-0.652242	-1.74366	-1.19321	-0.0557145	-1.49068	-1.24713	-1.65528	-0.910739	-0.137739	-0.441512	0.664235	-1.03589	-14.382	Low risk
GSM1213836	GSM1213836	adenocarcinoma	female	NA	2	0	0	1.26	15.12	1.262	55.53	GSE50081	-0.399503	0.388447	1.05703	-1.13296	-0.739814	-0.739128	-1.28132	-0.262639	0.362506	0.808324	-0.800411	-0.332739	-4.70955	Low risk
GSM1213811	GSM1213811	adenocarcinoma	male	yes	2	0	0	1.37	16.44	1.372	62.68	GSE50081	-0.716175	-1.32582	-0.309734	-0.0241064	0.274853	0.0607693	0.0177091	-0.150898	0.148799	0.0402941	-0.520803	0.210732	-2.81148	Low risk
GSM1213747	GSM1213747	adenocarcinoma	female	yes	2	0	0	4.13	49.56	4.129	57.09	GSE50081	-0.692939	-0.216416	0.0724795	0.379041	-0.942435	0.0810715	0.424994	-0.0379054	-0.6692	0.90045	0.0650421	-0.426601	-1.57324	High risk
GSM1213738	GSM1213738	adenocarcinoma	male	yes	2	1	0	3.85	46.2	3.852	63.5	GSE50081	-0.431211	-0.692867	1.5887	-0.316192	-0.468363	-0.135504	0.828238	-0.221167	-0.234036	0.228231	-0.787868	-0.811871	-2.22585	Low risk
GSM1213848	GSM1213848	adenocarcinoma	female	yes	2	1	0	0.1	1.2	0.099	76.25	GSE50081	2.62898	0.244673	-0.612783	2.26462	0.723353	0.895787	-0.190785	0.163194	0.592256	1.4206	1.05796	-0.144573	14.3413	High risk
GSM1213831	GSM1213831	adenocarcinoma	male	NA	2	0	0	5.13	61.56	5.125	76.71	GSE50081	-0.693989	0.148949	-0.0430342	-1.5887	-0.450276	0.668886	1.02937	-0.0599684	1.05891	0.496578	-0.816711	-0.918561	-1.85392	High risk
GSM1213824	GSM1213824	adenocarcinoma	female	yes	2	1	0	1.59	19.08	1.591	70.73	GSE50081	-0.593078	-0.629679	-0.428613	0.840611	-1.81077	-2.06957	0.248578	0.667945	-1.4143	0.244922	-0.0692139	-1.58091	-8.10905	Low risk
GSM1213818	GSM1213818	adenocarcinoma	female	yes	2	0	0	3.38	40.56	3.379	84.95	GSE50081	-0.583961	0.223381	-0.227708	-0.513794	-1.52186	-0.180243	-0.655094	0.478734	0.119734	-1.51919	-0.262049	-0.0266419	-7.09006	Low risk
GSM1213816	GSM1213816	adenocarcinoma	male	NA	2	0	0	0.09	1.08	0.093	70.56	GSE50081	-0.49406	0.293386	0.657629	0.669119	0.840087	1.60903	0.0828393	1.37366	1.93602	0.533293	0.831045	1.41201	15.8981	High risk
GSM1213812	GSM1213812	adenocarcinoma	male	yes	2	1	0	0.8	9.6	0.802	62.17	GSE50081	1.67362	-1.26204	-0.168164	0.755594	1.39814	0.646676	0.410696	0.919696	0.54695	-0.622645	-0.089333	1.18174	8.38318	High risk
GSM1213807	GSM1213807	adenocarcinoma	male	yes	2	0	0	0.71	8.52	0.706	69.92	GSE50081	-0.471367	0.011985	0.487888	-0.370763	0.688481	0.65145	0.996535	1.79619	-0.621081	-0.348919	-0.833149	0.880848	4.21373	High risk
GSM1213781	GSM1213781	adenocarcinoma	male	yes	2	1	0	1.8	21.6	1.796	70.96	GSE50081	-0.517812	1.17938	0.0307903	0.219569	1.22827	-0.186519	1.0667	-0.50184	0.262086	-0.0342492	-0.0952793	1.12013	6.09391	High risk
GSM1213770	GSM1213770	adenocarcinoma	male	yes	2	1	0	2.11	25.32	2.108	68.59	GSE50081	-0.655838	0.194304	-0.50739	0.115183	-0.260047	-1.35778	-0.444299	-0.900954	-0.328793	-1.8909	-0.605811	-1.194	-10.5623	Low risk
GSM1213742	GSM1213742	adenocarcinoma	male	yes	2	1	0	5.26	63.12	5.259	80.76	GSE50081	-0.541002	0.387938	0.197319	-0.0721048	1.22473	-0.303619	-0.223386	-0.605349	-0.260943	3.16338	1.13517	0.582963	6.71102	High risk
GSM1213734	GSM1213734	adenocarcinoma	female	yes	2	0	0	5.16	61.92	5.161	71.23	GSE50081	-0.712425	2.07151	1.69778	-1.14775	-0.770796	-0.277342	-0.850368	-0.558968	0.241062	-1.21961	-1.80972	-0.244485	-5.75835	Low risk
GSM1213726	GSM1213726	adenocarcinoma	female	yes	2	0	0	6.56	78.72	6.563	83.65	GSE50081	-0.49868	0.270813	-0.00876958	-0.0227582	-0.245645	0.18705	-0.417098	0.224303	-0.744619	-0.353787	0.353282	0.997322	-1.3803	High risk
GSM1213702	GSM1213702	adenocarcinoma	male	yes	2	1	0	2.93	35.16	2.927	55.75	GSE50081	-0.550904	0.232578	-1.09173	2.26202	-0.506656	-1.96514	-1.96212	-0.636732	-1.88556	-0.339295	-0.362815	-1.6106	-10.0589	Low risk
GSM1213698	GSM1213698	adenocarcinoma	female	yes	2	1	0	5.63	67.56	5.634	69.59	GSE50081	3.04135	0.39833	0.0323395	0.574669	0.401683	-0.383386	-0.372903	-1.63996	0.220135	-1.89803	-1.93661	0.648925	-2.17739	Low risk
GSM1213695	GSM1213695	adenocarcinoma	female	yes	2	0	0	5.84	70.08	5.843	62.9	GSE50081	3.56342	-1.10756	0.951934	1.22598	0.181649	0.0459398	0.386074	-0.557781	1.5254	-0.853035	-1.0005	0.284169	7.38734	High risk
GSM1213840	GSM1213840	adenocarcinoma	female	NA	1	1	NA	1.23	14.76	0.016	65.69	GSE50081	-0.0407273	0.109446	-0.834449	1.36459	-0.774546	0.240472	0.085924	0.957104	-2.47868	-0.663666	0.514012	-0.621578	-3.67875	Low risk
GSM1213798	GSM1213798	adenocarcinoma	male	yes	1	0	NA	10.88	130.56	0.019	75.03	GSE50081	-0.643883	1.95141	0.156681	-1.16864	-0.164588	-0.441387	0.377388	0.280031	0.0314821	0.694577	-1.23481	-0.854415	-1.07237	High risk
GSM1213801	GSM1213801	adenocarcinoma	male	yes	2	1	NA	4.04	48.48	0.027	76.94	GSE50081	-0.580483	-0.482396	-0.473185	0.304275	0.749664	-0.666089	-0.0622834	-1.14186	0.787552	-1.0168	-0.259607	0.564032	-2.23597	Low risk
GSM1213785	GSM1213785	adenocarcinoma	male	NA	1	1	1	3.89	46.68	2.94	73.63	GSE50081	-0.588947	0.354675	0.665149	-0.0715143	0.788106	-4.17061	-1.31508	-2.59138	-1.11947	-1.25484	-0.98536	-1.49176	-16.007	Low risk
GSM1213769	GSM1213769	adenocarcinoma	female	yes	1	0	1	5.29	63.48	3.721	57.75	GSE50081	-0.558809	-0.645378	-0.347905	-0.378841	-0.547838	-0.065545	0.532122	-0.420191	-0.111349	-0.839931	-1.03991	1.50973	-4.96235	Low risk
GSM1213699	GSM1213699	adenocarcinoma	male	no	1	1	1	1.88	22.56	1.325	61.13	GSE50081	-0.584752	-0.176741	-0.237823	-0.379987	-2.12695	-0.302168	0.634899	-0.625287	-0.401496	-1.29798	-0.122637	-1.36271	-10.9838	Low risk
GSM1213833	GSM1213833	adenocarcinoma	female	yes	1	1	1	0.56	6.72	0.126	68.95	GSE50081	-0.696927	-1.13887	-0.0022647	0.667251	-0.522353	-1.49585	-0.170928	-2.09394	-2.58023	1.95952	-0.97011	-0.796629	-12.208	Low risk
GSM1213787	GSM1213787	adenocarcinoma	female	no	1	0	1	3.43	41.16	2.913	71.22	GSE50081	-0.619626	-0.898048	-1.27123	-0.284208	-0.305327	-1.13146	0.177098	-0.495565	-1.63521	-1.04674	-1.27832	0.692623	-12.5645	Low risk
GSM1213758	GSM1213758	adenocarcinoma	male	yes	1	0	1	5.51	66.12	2.119	61.98	GSE50081	-0.556309	0.125907	-0.926217	-2.03275	-0.347878	-1.88075	-0.797315	-1.61845	-0.339655	-1.79535	-1.21721	0.324009	-17.6943	Low risk
GSM1213757	GSM1213757	adenocarcinoma	male	yes	1	0	1	5.75	69	0.274	69.77	GSE50081	-0.718186	-1.27247	-0.347048	-0.425077	-0.399379	0.232871	0.0723166	0.486122	0.7077	0.550187	-0.373675	-0.405687	-1.89943	High risk
GSM1213753	GSM1213753	adenocarcinoma	female	yes	1	1	1	3.09	37.08	2.732	80.78	GSE50081	-0.705727	-1.0976	-1.38585	-1.67568	-1.27831	0.0126174	-1.3427	-0.884203	-0.0616773	0.0184858	-1.09778	-1.77041	-17.4653	Low risk
GSM1213752	GSM1213752	adenocarcinoma	male	yes	1	1	1	0.97	11.64	0.821	64.73	GSE50081	-0.636125	0.23899	0.10806	0.258463	-1.29631	-0.209597	1.44315	0.345186	-0.289035	-0.641455	0.290991	0.647105	0.212936	High risk
GSM1213749	GSM1213749	adenocarcinoma	male	no	1	1	1	3.2	38.4	1.216	78.26	GSE50081	-0.521368	0.30801	-0.764117	-0.759767	0.856827	-0.0650373	-1.11712	0.142727	0.0191204	-0.989287	-1.46777	0.0162161	-5.91787	Low risk
GSM1213736	GSM1213736	adenocarcinoma	female	yes	1	1	1	0.91	10.92	0.887	54.09	GSE50081	-0.579248	-0.794222	-0.534991	0.110856	0.905267	0.632363	1.05115	-0.256013	0.972157	-0.178595	-0.18219	-0.799537	1.8871	High risk
GSM1213735	GSM1213735	adenocarcinoma	female	yes	1	0	1	6.06	72.72	1.232	68.14	GSE50081	1.01846	-0.241578	-0.560714	0.448306	0.144511	0.154384	-0.92761	0.510102	0.879939	1.0277	0.652851	-1.36366	3.83725	High risk
GSM1213733	GSM1213733	adenocarcinoma	male	yes	1	1	1	3.48	41.76	2.708	78.13	GSE50081	-0.60958	0.327183	0.670764	-0.239027	0.0124866	1.90191	-0.363666	1.22286	0.939228	0.67075	0.898936	1.24245	9.31203	High risk
GSM1213730	GSM1213730	adenocarcinoma	male	yes	1	1	1	3.21	38.52	0.799	65.26	GSE50081	-0.216814	2.11386	0.113306	-0.753392	1.97034	1.96997	1.05874	0.199754	1.94544	0.252636	-0.595862	1.61074	14.4473	High risk
GSM1213722	GSM1213722	adenocarcinoma	female	yes	1	1	1	1.25	15	0.583	68.87	GSE50081	-0.381164	-0.529476	0.0496358	0.949876	2.50386	1.05005	0.0992387	-0.381687	0.802117	-0.704453	-1.16463	0.604933	6.0738	High risk
GSM1213717	GSM1213717	adenocarcinoma	male	yes	1	1	1	4.91	58.92	3.608	63.41	GSE50081	0.250941	0.357429	0.375564	1.20322	1.49827	0.711671	0.527013	0.368441	1.39855	1.44693	0.283889	0.202165	14.9625	High risk
GSM1213716	GSM1213716	adenocarcinoma	male	yes	1	1	1	4.37	52.44	4.367	73.57	GSE50081	0.252478	1.76365	0.349066	0.0837074	-0.270662	0.621651	-0.73763	2.96042	0.708714	0.843082	1.94411	-1.57613	11.629	High risk
GSM1213707	GSM1213707	adenocarcinoma	female	no	1	0	1	5.41	64.92	1.725	41.95	GSE50081	-0.534144	-0.457529	-0.584822	0.948929	0.252648	-0.485057	-0.559623	-0.866231	0.27497	0.205079	-1.05943	1.43521	-0.826221	High risk
GSM1213703	GSM1213703	adenocarcinoma	female	no	1	1	1	5.96	71.52	5.752	75.68	GSE50081	-0.688782	-1.32488	-0.106256	-0.802848	-1.5157	-0.495816	-0.516479	-1.42671	-0.857617	-1.32499	-0.620816	0.0307446	-16.104	Low risk
GSM1213700	GSM1213700	adenocarcinoma	female	no	1	1	1	4.03	48.36	1.87	73.93	GSE50081	-0.637205	-1.31697	-0.0700783	-0.0788233	-0.81481	-0.658915	-0.419939	-0.0573505	-0.329747	-0.626786	0.628683	0.690298	-5.92038	Low risk
GSM1213676	GSM1213676	adenocarcinoma	male	yes	1	1	1	4.33	51.96	4.156	71.43	GSE50081	-0.672491	-0.5438	-1.34282	0.683049	-0.681039	-0.521414	-0.776592	0.415321	-0.0930676	1.23349	1.26643	0.182301	-0.311311	High risk
GSM1213673	GSM1213673	adenocarcinoma	male	yes	1	1	1	1.91	22.92	1.613	68	GSE50081	-0.608492	0.194693	-0.0623476	0.225184	1.14503	0.378735	1.21935	-1.18783	0.0698714	-0.527055	-0.166846	-0.0666904	1.05435	High risk
GSM1213727	GSM1213727	adenocarcinoma	male	yes	2	1	1	5.79	69.48	1.791	49.24	GSE50081	-0.291601	0.868137	-0.0996319	0.845997	0.593655	0.0467551	0.949922	-0.199332	-0.238343	-0.0400479	-0.592287	0.252641	4.04343	High risk
GSM1213694	GSM1213694	adenocarcinoma	female	no	2	0	1	6.69	80.28	3.102	68.66	GSE50081	-0.567225	-1.85044	0.0944128	0.748147	-0.0877835	-0.766705	-0.718104	-0.810273	-0.492733	-0.182708	1.25224	0.088873	-4.84511	Low risk
GSM1213845	GSM1213845	adenocarcinoma	female	yes	2	1	1	1.2	14.4	1.035	71.84	GSE50081	-0.372473	1.46078	2.00652	-3.67074	1.37331	-1.92528	-1.21993	-2.73994	0.310758	-1.05264	-1.01504	-0.147078	-13.1253	Low risk
GSM1213788	GSM1213788	adenocarcinoma	male	yes	2	1	1	1.49	17.88	1.191	80.54	GSE50081	-0.559287	-0.631392	-0.806735	-0.0368593	0.765122	0.284865	0.667943	0.342137	-0.276727	2.26871	0.65243	1.36108	5.76583	High risk
GSM1213774	GSM1213774	adenocarcinoma	male	yes	2	1	1	3.01	36.12	2.888	68.25	GSE50081	1.07055	-0.272422	-0.614296	0.44884	1.04946	-0.0930857	-0.216014	-0.581324	0.260904	0.733975	0.0179018	0.346857	3.4045	High risk
GSM1213762	GSM1213762	adenocarcinoma	female	yes	2	1	1	0.86	10.32	0.112	57.68	GSE50081	-0.318267	2.44361	1.76906	-0.621771	1.88089	0.482291	1.1836	1.5714	0.817143	0.26723	-1.57094	1.57866	15.0731	High risk
GSM1213754	GSM1213754	adenocarcinoma	male	yes	2	1	1	2.02	24.24	0.701	72.96	GSE50081	-0.703649	0.316017	-0.644254	-0.522559	0.48479	0.709307	0.250787	-1.20572	-0.143177	0.672724	0.748081	0.374659	-0.905845	High risk
GSM1213750	GSM1213750	adenocarcinoma	male	yes	2	1	1	1.03	12.36	0.923	50.12	GSE50081	-0.646193	1.40038	0.250913	0.0757943	0.592493	0.672257	0.0762895	-0.377364	-0.190634	1.04141	0.366821	0.601714	5.20834	High risk
GSM1213723	GSM1213723	adenocarcinoma	male	yes	2	1	1	2.61	31.32	2.229	79.65	GSE50081	-0.541716	-0.556868	2.25441	-0.848141	0.794534	-0.627521	0.440066	0.172419	-0.110855	0.231208	0.343784	0.728116	2.67783	High risk
GSM1213715	GSM1213715	adenocarcinoma	female	yes	2	0	1	7.36	88.32	4.022	72.97	GSE50081	-0.183494	-0.76103	0.309256	1.62027	0.790515	-0.206719	-1.03292	0.834654	0.0840077	-0.322916	0.105222	-0.468937	3.58679	High risk
GSM1213710	GSM1213710	adenocarcinoma	male	yes	2	0	1	0.33	3.96	0.214	67.56	GSE50081	-0.48972	0.863084	0.143517	0.82069	0.143946	0.497288	0.670148	-0.550859	1.29405	0.741951	0.307982	-0.0456209	7.97172	High risk
GSM1213704	GSM1213704	adenocarcinoma	male	no	2	0	1	5.54	66.48	4.964	61.59	GSE50081	-0.658408	-0.12654	-0.638755	-0.171596	-0.761364	-0.386124	0.386912	0.00326612	-0.813019	0.167143	-0.253975	0.260814	-4.79206	Low risk
GSM1213693	GSM1213693	adenocarcinoma	female	yes	2	1	1	1.1	13.2	0.709	61.53	GSE50081	-0.496553	-0.108735	0.877476	0.484094	-1.11286	0.552633	-2.78303	-1.83482	-1.14451	-0.416172	-1.64382	-0.617589	-13.339	Low risk
GSM1213690	GSM1213690	adenocarcinoma	female	yes	2	0	1	5.12	61.44	4.882	78.96	GSE50081	-0.565194	0.230638	-0.829555	-1.74099	-1.9307	0.0742337	-1.36575	0.11636	0.379262	-0.762783	1.11565	-2.11554	-12.1301	Low risk
GSM1213678	GSM1213678	adenocarcinoma	female	no	2	1	1	4.08	48.96	3.743	74.16	GSE50081	-0.524682	-0.479171	-0.475437	1.14518	0.230489	-1.49703	-0.703792	0.114103	-0.278211	0.202688	-0.966408	0.379984	-1.80128	High risk
							median	median	45.1333
							min	min	0.3
							max	max	134.233
