# Supplementary material for: Development and Validation of a 12-Gene Immune Relevant Prognostic Signature for Lung Adenocarcinoma Through Machine Learning Strategies
Source: Front Oncol. 2020 May 27;10:835. doi: 10.3389/fonc.2020.00835 (PMC7267039; doi:10.3389/fonc.2020.00835)
Supplement: Table S3 — The baseline information, expression data, and corresponding risk group of lung adenocarcinoma patients in TCGA database. [file Table_3.XLSX]

## Sheet: (ST3)ful.clin.sur.tcga
Table S3. The baseline information, expression data and corresponding risk group of lung adenocarcinoma patients in TCGA database.
ID	ABSOLUTE_Ploidy	ABSOLUTE_Purity	OS.time	OS	histology	age	gender	history_of_neoadjuvant_treatment	pathologic_M	pathologic_N	pathologic_T	pathologic_stage	smoking	S100A7	R3HDML	IL19	NRAS	BMP1	S100A11	HMOX1	PAK1	S100A16	VEGFA	NDRG1	CSF1	score	risk group
TCGA-38-4626-01	NA	NA	3674	0	lung adenocarcinoma	57	female	No	M0	N0	T2b	NA	yes	-0.210701	-0.0489543	-0.350454	0.394628	0.903008	-0.0147835	3.72719	-1.03995	-0.444227	-0.0666001	-1.02469	0.0139771	3.08473	High risk
TCGA-55-5899-01	NA	NA	930	0	lung adenocarcinoma	58	male	No	M0	N1	T1a	NA		-0.548907	0.221188	-0.602419	-1.25175	-0.0241103	-3.31006	-0.253668	0.762527	-0.58346	-1.0997	-0.0869589	1.02213	-7.89907	Low risk
TCGA-64-1678-01	3.11	0.57	1189	0	lung adenocarcinoma	70	female	No	M0	N0	T2b	NA	yes	-0.117381	2.1337	-0.602419	1.77596	-1.74207	-0.601007	-3.10113	-0.993264	-2.99217	1.277	-0.190089	-3.02424	-12.1043	Low risk
TCGA-67-4679-01	NA	NA	448	0	lung adenocarcinoma	69	male	No	M0	N0	T3	NA		-0.548907	-0.893982	-0.602419	-0.547626	-0.985324	-0.15576	-0.663116	-1.75699	-0.687047	-0.907041	-0.34035	0.622501	-12.9834	Low risk
TCGA-69-7765-01	NA	NA	165	0	lung adenocarcinoma	56	male	No	MX	N0	T4	NA	yes	-0.548907	-0.893982	1.6102	0.413039	0.433766	0.271051	0.354281	-0.0550662	0.228258	1.23786	1.25542	0.543328	7.08497	High risk
TCGA-73-4677-01	NA	NA	38	1	lung adenocarcinoma	74	male	No	M0	N0	T2a	NA		-0.383085	-0.610371	-0.288619	-0.690223	-0.991851	-0.456981	-0.969313	0.522516	0.921493	0.0144494	-0.494995	-1.42169	-5.8959	Low risk
TCGA-49-AARQ-01	NA	NA	6732	0	lung adenocarcinoma	41	female	No	MX	N0	T2	1		-0.257814	0.599465	-0.0515555	-1.82892	0.0519586	2.00685	2.04523	0.438124	0.21897	1.50697	-1.32073	0.825159	4.28511	High risk
TCGA-50-6673-01	3.77	0.35	22	1	lung adenocarcinoma	84	female	No	M0	N0	T1	1	no	2.88085	-0.0539856	-0.602419	0.724113	-0.189301	-0.361472	0.394198	0.433186	0.793723	0.267614	-0.129905	-0.320973	6.30638	High risk
TCGA-69-7980-01	NA	NA	362	0	lung adenocarcinoma	70	female	No	M0	N0	T1b	1		-0.548907	0.828119	-0.602419	0.163971	1.99813	0.364619	-0.0796716	0.243152	0.518354	-0.457641	-1.14038	0.103242	3.83307	High risk
TCGA-97-8552-01	NA	NA	626	0	lung adenocarcinoma	55	female	No	MX	N0	T1a	1		0.536039	-0.00367256	-0.602419	-2.02449	2.73215	-0.409573	-0.21869	-0.431991	-0.917233	-1.313	-1.67665	0.258011	-7.54408	Low risk
TCGA-L4-A4E5-01	NA	NA	578	0	lung adenocarcinoma	48	female	No	M0	N0	T1	1		-0.548907	-0.171331	-0.602419	0.215904	0.343181	-0.778718	-0.993125	0.233276	-1.27368	1.97967	1.13117	-0.227396	-1.03567	Low risk
TCGA-05-4389-01	3.29	0.48	1369	0	lung adenocarcinoma	70	male	No	M0	N0	T1	1	yes	-0.548907	3.19485	-0.244855	0.275131	-1.56496	0.709229	-0.0527966	0.713897	-0.0552285	-0.529798	-1.38869	0.73938	2.0766	High risk
TCGA-35-4122-01	NA	NA	225	0	lung adenocarcinoma	69	male	No	M0	N0	T1	1		-0.548907	0.790036	-0.602419	3.21479	-0.647065	1.77134	0.570466	-0.0297782	1.53356	0.0744444	-1.1355	0.663785	11.9304	High risk
TCGA-35-4123-01	NA	NA	182	0	lung adenocarcinoma	38	male	No	M0	N0	T1	1		-0.311217	-0.893982	0.17643	3.31587	1.14303	1.67486	-0.235191	0.217565	1.27593	0.76362	1.12938	1.60698	17.298	High risk
TCGA-38-7271-01	NA	NA	800	1	lung adenocarcinoma	72	female	No	M0	N0	T1	1		0.0541882	0.137514	0.864496	0.0950172	-0.900253	-0.000367006	0.458224	-0.1432	-0.493929	-1.34489	-0.976965	0.658464	-3.12706	Low risk
TCGA-44-2655-01	2.05	0.3	1324	0	lung adenocarcinoma	65	female	No	M0	N0	T1	1	yes	-0.398518	0.816353	-0.0867553	0.0331845	-0.95753	0.481337	-0.109807	0.15038	0.809036	-1.94995	-1.24949	-0.76849	-3.76602	Low risk
TCGA-44-2661-01	1.86	0.27	1159	0	lung adenocarcinoma	69	female	No	M0	N0	T1	1	no	-0.548907	-0.893982	-0.602419	1.3183	-0.067321	0.702159	1.28799	0.76148	-0.00326719	-1.91122	-0.96431	0.683601	1.15267	High risk
TCGA-44-3398-01	NA	NA	1163	0	lung adenocarcinoma	77	female	No	M0	N0	T1b	1		0.102749	0.220569	0.630772	1.32872	1.12469	0.781173	1.36466	0.255272	0.750464	0.960878	1.48629	0.510576	15.0856	High risk
TCGA-44-3919-01	1.94	0.49	1026	1	lung adenocarcinoma	71	female	No	M0	N0	T1	1	no	0.570389	-0.579564	0.734745	0.999407	-0.46657	-0.180573	0.0420564	0.767914	0.0429206	1.18481	0.704301	0.673143	7.14689	High risk
TCGA-44-5645-01	2.38	0.54	852	0	lung adenocarcinoma	61	female	No		NX	T1	1	yes	-0.548907	-0.0405172	-0.602419	-0.810936	-0.56672	0.0186239	-1.39269	0.888668	-0.825946	-2.41008	-0.841551	1.97184	-9.04892	Low risk
TCGA-44-6145-01	1.66	0.31	595	0	lung adenocarcinoma	62	female	No	M0	N0	T1	1	yes	3.24268	0.513546	0.00257171	-0.112887	0.689992	0.811253	0.358233	0.41523	1.37534	-1.64569	-0.440789	-0.220607	6.9084	High risk
TCGA-44-6147-01	2.19	0.36	845	0	lung adenocarcinoma	67	female	No	M0	NX	T1b	1	yes	-0.548907	-0.0692344	1.19371	-0.367512	-0.868858	-0.696101	-1.39467	-0.996406	-0.79917	-0.246074	0.352962	0.00792214	-7.99476	Low risk
TCGA-44-6148-01	NA	NA	704	0	lung adenocarcinoma	60	male	No	M0	N0	T1b	1		-0.548907	-0.0807677	-0.602419	-1.77716	-0.576848	-1.35635	-1.59663	-0.0414496	-1.31117	-2.37912	-0.576303	0.575254	-17.1421	Low risk
TCGA-44-6776-01	1.95	0.64	2616	0	lung adenocarcinoma	60	female	No	MX	N0	T1	1	yes	-0.548907	-0.893982	1.61731	-1.23213	-0.97621	-0.371591	-1.03956	-0.018855	0.369415	-0.868101	-1.55828	-1.70068	-10.4687	Low risk
TCGA-44-6778-01	NA	NA	1864	0	lung adenocarcinoma	59	male	No	MX	N0	T1	1		-0.228125	0.296348	-0.602419	1.19672	-0.374635	-1.81989	1.25489	-0.675444	-1.73774	-1.25577	-0.373431	0.10049	-5.66862	Low risk
TCGA-44-7659-01	2.09	0.59	691	0	lung adenocarcinoma	70	male	No	MX	N0	T1b	1	yes	-0.548907	-0.893982	-0.602419	-0.267989	-1.75648	-0.454209	0.508516	0.129132	-0.903344	-0.425241	-0.105193	-0.559593	-9.27553	Low risk
TCGA-44-7672-01	2.88	0.19	719	0	lung adenocarcinoma	52	female	No	M0	N0	T1b	1	yes	-0.333664	1.19053	0.110655	-0.313495	1.11524	0.266061	-0.0816477	0.30914	1.29735	-0.646313	-0.194872	0.390211	5.69406	High risk
TCGA-44-A47G-01	NA	NA	351	0	lung adenocarcinoma	73	female	No	M0	N0	T1	1		-0.548907	-0.893982	-0.602419	-0.720271	1.11467	0.460544	0.133451	0.132723	0.635831	0.474786	0.446228	1.17855	2.43025	High risk
TCGA-44-A4SS-01	NA	NA	415	0	lung adenocarcinoma	73	male	No	M0	N0	T1b	1		-0.261163	1.83562	-0.602419	0.153724	1.95019	0.946269	-0.0531918	-0.0342672	0.992866	-1.16838	-1.46561	0.62351	5.71946	High risk
TCGA-44-A4SU-01	NA	NA	409	1	lung adenocarcinoma	67	female	No	MX	N0	T1a	1		-0.297594	-0.464153	-0.126837	0.0547218	0.126115	-0.263052	-1.60196	0.0276808	0.135296	1.6522	0.820285	0.0771873	0.498599	Low risk
TCGA-49-4486-01	2.1	0.72	2318	1	lung adenocarcinoma	72	male	No	M0	N0	T1	1	yes	-0.548907	-0.893982	1.73901	-0.437508	-2.19793	0.931852	-0.0854023	0.0766107	1.0168	-0.00517419	0.769169	-1.95884	-2.70328	Low risk
TCGA-49-4487-01	NA	NA	855	1	lung adenocarcinoma	72	female	No	M0	N0	T1	1	yes	-0.548907	0.208958	3.94786	-0.107502	1.09509	1.85964	0.33116	-1.11821	1.03035	-0.301265	-0.759645	-0.265285	7.3191	High risk
TCGA-49-4488-01	NA	NA	869	1	lung adenocarcinoma	74	female	No	MX	N0	T1	1	yes	-0.189611	-0.893982	-0.602419	0.320637	-1.15333	1.08891	-0.528642	0.0761618	-0.374694	0.132293	1.69186	-0.485191	-2.59487	Low risk
TCGA-49-4514-01	1.79	0.34	1700	0	lung adenocarcinoma	79	female	No	M0	N0	T1	1	yes	0.0572204	-0.893982	-0.602419	-0.982365	0.037555	1.06922	-0.575377	1.8134	1.55942	-1.46887	-1.42735	-2.31012	-3.54881	Low risk
TCGA-49-AAR0-01	NA	NA	4765	0	lung adenocarcinoma	57	male	No	MX	N0	T1	1		0.803961	1.27095	-0.602419	-0.24541	0.370863	0.0909836	1.01143	-0.383959	-0.790803	-0.101963	-0.137577	-0.264827	0.386296	Low risk
TCGA-49-AARE-01	NA	NA	1229	1	lung adenocarcinoma	51	female	No	MX	N0	T1	1		0.0132306	0.431032	0.197327	-1.58645	1.99082	3.18969	1.618	1.23163	-1.56595	-0.745862	0.471337	-0.96601	2.95346	High risk
TCGA-49-AARN-01	NA	NA	1135	1	lung adenocarcinoma	56	female	No	MX	N0	T1	1		-0.548907	-0.271416	0.52603	-0.493783	0.208935	1.2547	-0.0194005	0.135566	1.1844	0.0922283	-0.606993	0.85892	3.42004	High risk
TCGA-49-AARR-01	NA	NA	4992	0	lung adenocarcinoma	68	male	No	MX	N0	T1	1		-0.548907	0.671142	0.544871	-1.21424	0.265537	-0.135937	0.614336	-0.385306	-0.487988	-1.06188	-1.23534	0.117278	-5.25394	Low risk
TCGA-4B-A93V-01	NA	NA	300	1	lung adenocarcinoma	52	female	No	M0	N0	T1b	1		-0.292435	-0.893982	-0.602419	-0.690571	-0.850291	-0.00937731	1.06212	-1.21592	-3.00363	2.15833	0.573571	-1.91609	-11.4127	Low risk
TCGA-50-5049-01	NA	NA	3094	0	lung adenocarcinoma	70	male	No	M0	N0	T2	1		-0.548907	-0.056927	-0.602419	1.52881	-0.107381	-0.0257345	0.955313	0.391288	-0.0230141	-1.30064	-0.135285	1.40286	3.5711	High risk
TCGA-50-5935-01	3.08	0.58	653	1	lung adenocarcinoma	86	female	No	M0	N0	T1	1		-0.548907	-0.893982	0.961788	-1.34155	-1.46368	0.418265	-0.76202	0.316622	-0.843266	0.552054	0.875387	-0.0128115	-6.70639	Low risk
TCGA-50-5942-01	1.95	0.7	1847	0	lung adenocarcinoma	67	female	No	M0	N0	T1	1	yes	-0.548907	-0.893982	-0.602419	-1.02735	-0.608693	-1.65175	-1.86834	-0.489899	-1.00425	-1.86625	-0.0521837	-0.145103	-16.876	Low risk
TCGA-50-5944-01	3.32	0.57	1750	0	lung adenocarcinoma	69	female	No	M0	N0	T1	1		-0.548907	-0.893982	-0.602419	-0.333122	-0.568183	-0.397097	-1.16307	-0.483315	-0.0271142	-2.87451	-1.01533	-0.339046	-13.5531	Low risk
TCGA-50-5946-01	NA	NA	1617	0	lung adenocarcinoma	62	male	No	MX	N0	T1	1		-0.548907	0.306488	0.0113074	-0.467382	-0.260982	0.444187	-1.68516	1.46012	0.800166	1.34313	1.42063	-1.86948	2.47471	High risk
TCGA-50-7109-01	2.91	0.45	308	1	lung adenocarcinoma	60	male	No	M0	N0	T1	1	yes	-0.548907	-0.893982	-0.602419	0.987075	-0.50663	0.887633	-0.678826	-0.303457	-2.10205	0.188404	0.213961	-0.718215	-7.10072	Low risk
TCGA-50-8457-01	NA	NA	1125	0	lung adenocarcinoma	63	female	No	M0	N0	T1a	1		-0.548907	-0.483737	-0.602419	-0.529389	-1.54673	-0.924269	-0.596225	0.151277	-0.212116	-0.85512	0.0012246	0.664978	-8.5575	Low risk
TCGA-50-8460-01	NA	NA	829	0	lung adenocarcinoma	74	male	No	M0	N0	T1a	1		-0.234099	-0.893982	-0.602419	-1.36482	-0.276511	1.2967	0.897017	0.35822	0.249762	-1.23747	-0.777979	0.16847	-4.95175	Low risk
TCGA-55-1592-01	3.24	0.49	701	1	lung adenocarcinoma	65	male	No	M0	N0	T2	1	yes	-0.392544	-0.893982	1.26103	1.52637	-0.880223	0.1596	2.42474	1.43558	-0.14409	-0.162163	0.483394	1.2957	10.0355	High risk
TCGA-55-1595-01	NA	NA	1479	0	lung adenocarcinoma	74	female	No	M0	N0	T1	1		-0.548907	0.486222	-0.273289	-0.0453221	-0.362032	-1.30339	-0.105163	-0.0130194	-0.280645	1.49991	1.17481	0.159113	0.878248	High risk
TCGA-55-6543-01	2.29	0.65	435	0	lung adenocarcinoma	60	female	No	MX	N0	T1b	1	yes	0.21657	1.20895	-0.602419	-0.78992	-1.5519	-0.484012	0.520372	0.255272	0.351676	-0.716529	-0.310955	0.650482	-2.49684	Low risk
TCGA-55-6980-01	2.15	0.3	2109	0	lung adenocarcinoma	56	male	No	M0	N0	T1	1	no	-0.135258	1.55441	0.180369	-0.277889	0.391681	0.609977	0.417714	0.0332172	-0.130618	-1.12791	0.767973	1.09938	3.65487	High risk
TCGA-55-6987-01	NA	NA	2137	0	lung adenocarcinoma	77	male	No	M0	N0	T1	1		3.55192	0.877116	0.0577266	0.394454	-0.287426	0.293369	0.934563	-0.781084	-0.642031	-0.897434	0.317091	0.472044	3.51833	High risk
TCGA-55-7570-01	NA	NA	824	0	lung adenocarcinoma	60	male	No	MX	N0	T1a	1		-0.548907	0.668046	-0.602419	2.02329	-0.649541	0.200216	-0.680012	0.677536	-0.115808	-1.32414	-2.05719	-2.15691	-3.10838	Low risk
TCGA-55-7573-01	3.2	0.33	487	0	lung adenocarcinoma	72	female	No	MX	N0	T1b	1	yes	-0.548907	-0.237203	-0.602419	0.285379	-1.33011	-0.28939	-0.851142	0.110128	-0.796827	-1.50985	-0.478753	0.973506	-8.2877	Low risk
TCGA-55-7725-01	NA	NA	442	0	lung adenocarcinoma	68	female	No	MX	N0	T1a	1	yes	-0.548907	-0.893982	-0.602419	0.102659	-3.42932	0.750815	-1.0284	0.259163	-0.732733	-0.755776	-0.61038	-1.61068	-14.152	Low risk
TCGA-55-7726-01	NA	NA	652	0	lung adenocarcinoma	72	female	No	MX	N0	T1b	1		4.39393	-0.184722	0.182339	1.32594	0.914373	0.837868	-1.82882	-0.454885	1.17486	0.0406142	-0.208323	0.0293897	8.88371	High risk
TCGA-55-7903-01	NA	NA	567	0	lung adenocarcinoma	64	male	No	MX	N0	T1b	1	yes	-0.284922	-0.893982	-0.602419	0.155981	-0.923209	-0.59172	-0.498902	0.131376	0.110696	1.83413	1.86982	1.24717	1.87836	High risk
TCGA-55-7911-01	NA	NA	537	0	lung adenocarcinoma	70	female	No	MX	N0	T1a	1	yes	0.752866	-0.893982	-0.602419	-0.143108	-0.289226	0.302102	0.608605	0.00777961	1.36714	0.659575	-1.72966	0.447274	1.76321	High risk
TCGA-55-7913-01	NA	NA	561	1	lung adenocarcinoma	61	female	No	MX	N0	T1b	1		-0.548907	-0.893982	4.47646	-0.00589512	-0.180637	0.497279	-0.364725	-0.386204	2.00172	0.301649	0.739475	-0.598308	7.99414	High risk
TCGA-55-8085-01	NA	NA	904	0	lung adenocarcinoma	64	male	No	M0	N0	T1b	1		-0.548907	0.365006	-0.602419	0.0337056	-0.0319873	0.188849	0.797422	-0.181356	-0.411259	1.43419	0.865523	-0.23079	2.20665	High risk
TCGA-55-8089-01	NA	NA	702	1	lung adenocarcinoma	56	male	No	M0	N0	T1a	1		-0.548907	-0.893982	-0.602419	1.43345	0.251696	0.751646	0.639334	1.6105	1.5288	-1.41122	-1.27141	0.346083	6.32186	High risk
TCGA-55-8090-01	NA	NA	598	1	lung adenocarcinoma	80	male	No	M0	N0	T1a	1		0.50531	1.20903	-0.00676352	-0.913585	0.499595	0.532765	-0.099235	1.17985	1.1521	1.81737	1.61234	0.59718	11.5219	High risk
TCGA-55-8097-01	NA	NA	476	0	lung adenocarcinoma	60	female	No	MX	N0	T1a	1		-0.548907	2.52785	-0.602419	-0.467903	-0.62456	-1.24587	0.398249	-1.88478	0.00334302	0.0995871	-0.598025	-0.589042	-5.19219	Low risk
TCGA-55-8203-01	NA	NA	547	0	lung adenocarcinoma	69	female	No	M0	N0	T1b	1		1.39398	0.819759	0.586494	-0.810936	-0.65573	-0.141066	0.0107351	0.412985	0.274027	0.300933	-0.537243	-0.997936	0.385923	Low risk
TCGA-55-8206-01	NA	NA	888	0	lung adenocarcinoma	56	male	No	M0	N0	T1b	1		-0.548907	-0.375602	-0.602419	-0.888574	-0.385888	-0.622632	0.0793059	0.17043	-1.2244	-1.00342	-1.09424	0.643235	-9.66836	Low risk
TCGA-55-8208-01	NA	NA	674	0	lung adenocarcinoma	73	female	No	M0	N0	T1b	1		2.94511	0.812638	0.972921	0.225109	0.737929	0.53235	1.31417	-0.216819	-0.277465	0.796531	-1.17436	0.388101	9.06913	High risk
TCGA-55-8299-01	NA	NA	469	1	lung adenocarcinoma	61	female	No	MX	N0	T1b	1		5.77992	3.70394	-0.602419	0.448471	1.35312	0.115242	1.74279	-0.691754	1.31501	0.189324	-0.418569	0.530576	18.7881	High risk
TCGA-55-8507-01	NA	NA	418	0	lung adenocarcinoma	53	male	No	MX	N0	T1a	1		-0.548907	-0.410976	-0.0679992	-0.049838	-0.0458282	-0.413732	0.362778	-0.436331	-0.880333	0.363279	0.413943	-0.923717	-4.16665	Low risk
TCGA-55-8621-01	NA	NA	515	0	lung adenocarcinoma	75	female	No	MX	N0	T1a	1		-0.548907	-0.0807677	-0.602419	-0.784362	0.137817	-0.389057	1.31743	-0.470896	-0.534678	0.387502	0.496148	0.756811	-1.65054	Low risk
TCGA-55-A491-01	NA	NA	626	0	lung adenocarcinoma	81	female	No	MX	N0	T1b	1		-0.548907	-0.893982	0.802489	-0.517752	1.12379	0.197028	0.311498	1.05177	0.193198	0.497782	0.125279	1.69753	5.87021	High risk
TCGA-55-A492-01	NA	NA	596	0	lung adenocarcinoma	70	female	No	MX	N0	T1a	1		-0.548907	-0.415001	-0.602419	-2.52523	-1.40809	0.616076	-1.74296	-1.42226	0.197382	0.802868	-1.29512	-3.06855	-18.5076	Low risk
TCGA-55-A4DF-01	NA	NA	614	1	lung adenocarcinoma	88	male	No	MX	N0	T1b	1		-0.548907	-0.162817	4.64492	-0.300121	-1.13364	-0.0451413	-0.228769	-0.405357	-1.41517	0.699333	0.962176	-0.00941708	0.282123	Low risk
TCGA-55-A4DG-01	NA	NA	608	0	lung adenocarcinoma	71	male	No	MX	N0	T1b	1		-0.548907	-0.0896692	-0.602419	-0.620054	-1.0004	-0.987203	-1.45692	1.01376	-0.217806	-0.394886	0.647107	0.513237	-5.63183	Low risk
TCGA-55-A57B-01	NA	NA	546	0	lung adenocarcinoma	80	female	No	M0	N0	T1b	1		-0.077736	0.240926	-0.602419	-0.0232638	-0.301267	-0.771649	-0.764984	0.202003	-0.456527	-0.471336	0.0583197	0.926717	-3.21515	Low risk
TCGA-64-1676-01	3.41	0.36	1728	0	lung adenocarcinoma	58	male	No	M0	N0	T1a	1	yes	-0.548907	-0.893982	-0.602419	1.02702	-0.0495416	2.13397	0.269802	0.399818	0.0974758	0.290304	0.973336	1.16185	5.83237	High risk
TCGA-67-3770-01	NA	NA	610	0	lung adenocarcinoma	70	female	No	M0	N0	T1	1		-0.548907	-0.893982	-0.602419	-1.23578	-0.0642828	-0.0617757	-0.841262	0.393533	0.579686	-0.208156	1.02963	-1.40509	-5.73939	Low risk
TCGA-67-3771-01	2.87	0.46	610	0	lung adenocarcinoma	77	female	No	M0	N0	T1	1	yes	1.00305	-0.333726	-0.602419	0.90249	-0.0100443	0.645186	0.236209	0.707313	-0.754739	0.0543098	0.351866	-0.431889	2.45767	High risk
TCGA-67-6216-01	3.89	0.39	141	0	lung adenocarcinoma	57	female	No	M0	N0	T1a	1	no	-0.548907	-0.893982	-0.0298875	-0.450014	1.61373	0.88389	1.15401	0.427799	0.478776	-0.356968	0.0341066	0.63773	4.48263	High risk
TCGA-69-7763-01	NA	NA	690	0	lung adenocarcinoma	69	male	No	M0	N0	T1b	1	yes	-0.245685	2.26723	0.361764	-0.951449	0.614936	0.114549	-0.583183	-1.66661	1.43249	-1.10317	-1.19319	-1.06775	-2.60149	Low risk
TCGA-69-7764-01	NA	NA	414	0	lung adenocarcinoma	75	male	No	M0	N0	T1b	1	yes	-0.548907	-0.893982	0.998186	-0.13564	-1.10854	-0.0753604	-1.93978	0.491094	-0.530996	1.03109	0.726322	-1.29995	-5.11389	Low risk
TCGA-69-8255-01	NA	NA	129	0	lung adenocarcinoma	71	male	No	M0	N0	T1a	1		-0.548907	-0.401146	-0.299924	0.659675	-2.11342	-2.23922	-0.250407	0.547206	-3.04304	-1.06945	-1.03894	-0.653904	-15.4693	Low risk
TCGA-73-4662-01	3	0.49	2515	0	lung adenocarcinoma	65	female	No	M0	N0	T1	1	yes	-0.548907	-0.658826	-0.127351	-0.181667	-1.3426	-1.07994	-1.43014	-0.883882	-2.10866	-0.210915	-0.172552	-0.407393	-15.1429	Low risk
TCGA-73-7498-01	NA	NA	1189	0	lung adenocarcinoma	58	female	No	M0	N0	T1b	1		-0.548907	1.03649	-0.304549	-2.25949	-0.0996166	-0.715369	-1.21425	-0.145444	0.469823	0.614093	-0.820227	-0.880782	-7.60898	Low risk
TCGA-78-7159-01	2.13	0.71	1974	0	lung adenocarcinoma	60	female	No	M0	NX	T1	1	yes	-0.548907	-0.893982	-0.602419	0.955985	-0.952466	-0.502726	-0.711432	-1.183	-0.0963959	0.0159825	0.144909	-0.534273	-6.51842	Low risk
TCGA-78-8655-01	NA	NA	2360	0	lung adenocarcinoma	77	female	No	M0	N0	T1	1		-0.548907	0.996087	-0.602419	0.498667	0.210398	0.503101	0.0667576	0.058954	1.55524	0.359089	-0.00824143	0.252873	6.76532	High risk
TCGA-80-5608-01	3.11	0.48	2832	0	lung adenocarcinoma	NA	female	No	M0	N0	T1	1	yes	-0.548907	0.245106	0.292906	-0.652359	0.14637	1.21575	-0.647801	0.661076	-0.27529	0.611435	0.376976	-1.00693	-0.0952978	Low risk
TCGA-83-5908-01	NA	NA	824	0	lung adenocarcinoma	59	female	No	M0	N0	T1	1		0.877368	-0.53792	0.329818	0.675307	1.40747	0.97829	-0.862703	1.61304	1.59548	0.179921	-1.94439	0.433696	9.69146	High risk
TCGA-86-7953-01	NA	NA	997	0	lung adenocarcinoma	69	female	No	M0	N0	T1b	1		-0.548907	0.244874	1.41938	1.19272	0.139505	-0.184316	-0.241811	1.7941	-1.29778	0.978151	-1.26254	1.75561	6.93666	High risk
TCGA-86-8076-01	NA	NA	993	0	lung adenocarcinoma	42	male	No	M0	N0	T1	1		0.952223	0.787636	2.23832	-0.375675	-0.109519	-0.161028	0.797224	0.279213	0.215204	-1.12893	1.10367	0.194525	5.71095	High risk
TCGA-86-8668-01	NA	NA	423	0	lung adenocarcinoma	61	female	No	M0	N0	T1b	1		0.0462229	-0.272886	0.84711	-0.995044	0.528065	-2.04765	-0.879993	-0.605565	-0.26868	1.06053	0.614025	0.380761	-2.90085	Low risk
TCGA-86-A456-01	NA	NA	896	0	lung adenocarcinoma	78	female	No	M0	N0	T1a	1		-0.548907	1.16545	-0.602419	-0.171419	-0.128536	-0.477497	1.69941	-0.24914	-0.144927	1.06084	-1.32302	0.898002	2.25585	High risk
TCGA-91-6828-01	NA	NA	323	0	lung adenocarcinoma	70	male	No	M0	N0	T1a	1	yes	-0.548907	0.208339	0.152192	0.172829	-0.515182	-0.963083	0.16082	0.222353	-0.718592	-0.0593434	1.56103	1.22726	0.613004	Low risk
TCGA-91-6835-01	NA	NA	79	0	lung adenocarcinoma	81	female	No	M0	N0	T1	1	yes	-0.30565	-0.477931	-0.142081	-0.101423	-0.407606	0.212276	0.189276	0.206492	-0.0159019	-0.936477	-0.941193	0.911305	-2.79687	Low risk
TCGA-91-6840-01	2.83	0.62	372	0	lung adenocarcinoma	59	female	No	M0	N0	T1b	1	yes	-0.548907	-0.260114	-0.602419	0.596974	0.370638	-0.540708	-0.812114	-0.670506	-0.701188	0.427158	-0.684215	-0.0490496	-4.38952	Low risk
TCGA-91-8497-01	NA	NA	434	1	lung adenocarcinoma	75	female	No	MX	N0	T1a	1		-0.548907	0.327542	0.0251818	-1.76083	-0.997027	-0.656178	-0.315717	-0.954509	-1.15554	-1.17911	-0.847629	0.209387	-14.1493	Low risk
TCGA-91-8499-01	NA	NA	36	0	lung adenocarcinoma	76	female	No	MX	N0	T1b	1		-0.548907	0.244719	3.89921	1.87496	-1.65194	-3.02339	-0.204067	0.736641	-2.53272	0.164284	0.0438715	-1.77462	-2.488	Low risk
TCGA-93-7347-01	NA	NA	683	0	lung adenocarcinoma	76	female	No	MX	N0	T1a	1	yes	0.536718	0.449764	-0.602419	-0.869816	-0.881123	0.137421	0.816886	0.209634	-0.33361	-1.71927	-0.00375752	0.388743	-4.49937	Low risk
TCGA-93-7348-01	1.76	0.35	531	0	lung adenocarcinoma	75	female	No	MX	N0	T1a	1	yes	-0.548907	-0.893982	2.00716	-1.94546	0.449182	0.699803	-1.14716	0.803527	0.247168	0.260255	-1.18312	0.260579	-2.67399	Low risk
TCGA-93-A4JO-01	NA	NA	33	1	lung adenocarcinoma	70	male	No	MX	N0	T1a	1		0.746892	-0.424212	-0.602419	-0.827957	0.406197	0.035397	0.245595	0.775396	0.292519	-0.185772	0.00999313	1.9378	2.53322	High risk
TCGA-93-A4JQ-01	NA	NA	526	0	lung adenocarcinoma	49	male	No	MX	N0	T1b	1		0.110081	1.36182	-0.602419	-0.0661646	1.73695	-0.818364	-0.548107	-0.577135	-0.11288	1.46302	-0.382897	0.312414	3.5221	High risk
TCGA-95-7043-01	3.72	0.77	503	1	lung adenocarcinoma	63	female	No	MX	N0	T1a	1	yes	-0.548907	-0.247652	0.11271	-1.01571	-2.03555	-1.64925	-0.271848	1.86158	-2.8798	-1.55196	-0.516617	-2.35957	-17.2333	Low risk
TCGA-95-7944-01	NA	NA	377	0	lung adenocarcinoma	71	male	No	M0	N0	T1a	1		0.742049	-0.893982	1.29923	-0.12765	1.23733	0.617185	-0.476473	-1.46521	1.70627	-0.70917	-1.32691	0.699656	2.09294	High risk
TCGA-95-7947-01	NA	NA	477	0	lung adenocarcinoma	67	male	No	M0	N0	T1a	1		-0.0275007	-0.36136	7.15669	-0.69335	-2.12152	0.467614	-0.321448	0.494984	-0.0407529	-0.561891	-0.652131	-0.830966	1.71513	High risk
TCGA-97-7553-01	1.47	0.3	1870	0	lung adenocarcinoma	58	female	No	MX	N0	T1	1	yes	-0.548907	-0.893982	-0.146278	0.8813	0.845168	-0.209406	1.68469	-0.192579	-0.744866	-0.745044	-0.816441	0.835893	0.667279	Low risk
TCGA-97-7938-01	NA	NA	18	1	lung adenocarcinoma	76	female	No	MX	N0	T1a	1	yes	-0.240299	2.92656	-0.602419	0.639006	-1.12171	-0.40791	1.22436	-0.234177	0.387823	-0.342761	-0.762734	-0.257212	3.10779	High risk
TCGA-97-7941-01	NA	NA	484	0	lung adenocarcinoma	72	female	No	MX	N0	T1b	1	yes	-0.365887	2.62282	0.23561	-1.32852	-0.249504	0.431157	-0.437248	1.5867	-0.0440999	-0.761908	-0.343239	-0.111801	1.24979	High risk
TCGA-97-8179-01	NA	NA	435	0	lung adenocarcinoma	72	male	No	M0	N0	T1a	1		-0.548907	0.961719	-0.602419	-0.686923	-0.686112	-0.585205	-0.755894	-0.9783	-1.06852	0.66816	-1.18263	-1.54564	-10.7735	Low risk
TCGA-97-A4M1-01	NA	NA	601	0	lung adenocarcinoma	52	female	No	M0	N0	T1a	1		-0.288769	-0.1317	-0.602419	-1.05392	0.171463	-0.775669	-1.012	-1.37258	-0.0259427	-0.479717	-0.794719	-0.479503	-10.6245	Low risk
TCGA-97-A4M2-01	NA	NA	624	0	lung adenocarcinoma	66	male	No	M0	N0	T1a	1		1.35044	-0.140602	-0.116645	-1.17655	0.499707	-0.636356	1.33878	-0.75864	-0.204837	-0.17964	-0.724272	0.548007	-1.93696	Low risk
TCGA-97-A4M3-01	NA	NA	540	0	lung adenocarcinoma	69	female	No	M0	N0	T1b	1		-0.548907	-0.11351	-0.602419	-0.744414	-0.0798116	-0.874227	-0.997967	0.381413	-0.0430121	1.54529	-1.23085	-0.749866	-4.82048	Low risk
TCGA-97-A4M5-01	NA	NA	634	0	lung adenocarcinoma	83	male	No	M0	N0	T1b	1		-0.548907	2.41886	2.31831	-1.10777	0.545394	-0.249606	0.447256	-0.445458	0.864846	1.35734	-1.22547	-0.292716	6.37973	High risk
TCGA-97-A4M6-01	NA	NA	568	0	lung adenocarcinoma	45	female	No	M0	N0	T1a	1		-0.303206	-0.169164	1.02782	-0.748061	-0.330749	0.346737	0.299345	0.482714	-0.416698	-1.36063	-0.216095	0.312689	-2.85662	Low risk
TCGA-97-A4M7-01	NA	NA	629	0	lung adenocarcinoma	74	male	No	M0	N0	T1b	1		0.200006	0.03085	-0.602419	-0.726698	0.0149369	-0.808799	-0.0154483	-0.0172091	0.303564	0.794282	-0.928638	0.825526	-1.19415	Low risk
TCGA-99-8028-01	NA	NA	1118	0	lung adenocarcinoma	50	female	No	M0	N0	T1a	1		1.19032	0.0322432	0.4224	-0.568468	1.22011	0.75026	0.824297	-0.106091	0.392509	0.944934	0.128468	0.257368	7.07723	High risk
TCGA-99-8032-01	NA	NA	44	0	lung adenocarcinoma	61	male	No	M0	N0	T1a	1		-0.548907	0.883308	0.356796	-0.16864	0.106872	-1.75114	-1.24943	-0.814901	-0.209355	0.70986	0.454398	-0.864176	-3.85834	Low risk
TCGA-99-AA5R-01	NA	NA	658	0	lung adenocarcinoma	70	female	No	M0	N0	T1a	1		-0.265779	-0.893982	0.305924	-1.04472	1.2739	-0.72632	0.548136	-1.07197	-0.313361	0.268534	0.51807	0.488558	-2.58739	Low risk
TCGA-J2-A4AD-01	NA	NA	550	1	lung adenocarcinoma	61	female	No	MX	N0	T1a	1		0.395516	-0.893982	-0.181392	0.35468	0.869362	1.37862	-0.619148	0.809811	0.593576	0.459557	0.843801	-0.851333	5.16412	High risk
TCGA-J2-A4AE-01	NA	NA	1079	0	lung adenocarcinoma	77	female	No	MX	N0	T1a	1		-0.548907	-0.893982	-0.0286885	-0.765777	-1.46334	-1.21038	-1.20921	-0.419123	-0.388082	0.650887	-0.151129	-0.13703	-10.2372	Low risk
TCGA-J2-A4AG-01	NA	NA	988	0	lung adenocarcinoma	66	female	No	MX	N0	T1b	1		-0.548907	-0.395418	-0.602419	-0.0659909	-0.511244	-0.947835	-0.664401	-0.178812	-0.108863	0.162955	-1.28775	-0.0984067	-6.68207	Low risk
TCGA-L4-A4E6-01	NA	NA	435	0	lung adenocarcinoma	67	male	No	M0	N0	T1	1		-0.548907	0.744522	-0.056009	-0.146929	0.449295	0.396779	2.52315	-0.852759	-0.66956	0.411316	-0.728257	0.529475	2.26338	High risk
TCGA-L9-A443-01	NA	NA	193	1	lung adenocarcinoma	63	female	No	MX	N0	T1a	1		-0.548907	-0.893982	-0.602419	-0.590353	0.191381	1.23876	-1.28035	-0.0550662	0.497686	1.35243	0.247341	-0.57152	-1.78975	Low risk
TCGA-L9-A444-01	NA	NA	307	0	lung adenocarcinoma	60	female	No	MX	N0	T1a	1		-0.180062	-0.893982	0.0955814	-1.11802	-0.403892	0.748874	-0.0465719	1.38395	0.165753	2.17192	0.675804	0.00296807	3.04595	High risk
TCGA-MN-A4N4-01	NA	NA	1175	0	lung adenocarcinoma	57	male	No	M0	N0	T1b	1		2.68805	-0.455794	0.722412	-0.0725911	2.09625	1.35284	1.61365	-0.100106	0.997468	1.49337	0.201904	-0.851975	13.8112	High risk
TCGA-MN-A4N5-01	NA	NA	84	0	lung adenocarcinoma	63	male	No	M0	N0	T1a	1		3.23222	0.583829	-0.602419	-0.729303	0.42949	-0.0154766	0.760469	-1.37647	1.17444	2.36509	-0.0108321	0.325257	7.48836	High risk
TCGA-MP-A4TA-01	NA	NA	950	1	lung adenocarcinoma	75	female	No	M0	N0	T1	1		0.830572	-0.232713	-0.602419	0.701881	0.343744	0.682198	0.145703	1.18165	1.13101	-0.873722	-1.73255	-0.237946	4.22577	High risk
TCGA-MP-A4TH-01	NA	NA	741	0	lung adenocarcinoma	70	female	No	M0	N0	T1a	1		-0.548907	0.441405	-0.602419	-1.46973	-0.470846	-0.306856	-0.4908	-0.310938	-0.585049	-1.39845	-1.1914	-0.097948	-11.611	Low risk
TCGA-MP-A4TJ-01	NA	NA	339	1	lung adenocarcinoma	62	female	No	M0	N0	T1	1		-0.548907	0.234347	3.05767	-0.0284745	0.292431	-0.870623	0.178902	0.124044	-0.467739	0.0689253	-0.519108	0.362046	2.86622	High risk
TCGA-NJ-A4YF-01	NA	NA	2161	0	lung adenocarcinoma	50	female	No	M0	N0	T1	1		-0.238987	-0.893982	-0.0159275	0.231188	0.702933	-0.246972	-1.76766	-0.596587	-2.09126	2.20207	2.00693	-2.29572	-5.55215	Low risk
TCGA-NJ-A4YQ-01	NA	NA	1432	0	lung adenocarcinoma	69	female	No	M0	N0	T1b	1		-0.017861	0.28853	-0.000511487	0.00782618	-0.866607	-0.0651025	-0.123936	0.862482	-1.12725	-1.20242	1.13984	-0.459411	-3.38076	Low risk
TCGA-NJ-A55R-01	NA	NA	603	0	lung adenocarcinoma	67	male	No	MX	N0	T1b	1		-0.292661	0.102914	3.02136	-1.45601	0.00717249	-1.92968	-1.18006	-1.07167	-1.11546	-0.337753	0.815303	-1.12665	-8.71209	Low risk
TCGA-O1-A52J-01	NA	NA	1798	1	lung adenocarcinoma	74	female	No	MX	N0	T1	1		-0.548907	-0.893982	-0.602419	-2.05992	1.49547	-1.27747	-0.176105	-0.680082	-0.761852	-1.21632	-0.740414	1.88872	-10.0757	Low risk
TCGA-S2-AA1A-01	NA	NA	513	0	lung adenocarcinoma	68	female	No	M0	N0	T1b	1		-0.548907	2.00823	-0.602419	-1.48345	0.379415	-0.509934	-1.12641	-0.0255885	-0.655252	-0.698234	-0.556872	0.0568206	-6.59363	Low risk
TCGA-05-4249-01	3.77	0.46	1523	0	lung adenocarcinoma	67	male	No	M0	N0	T2	1	yes	-0.548907	-0.893982	-0.25753	-0.00346349	-0.684312	0.0559127	0.351514	-0.726169	0.263149	-0.359318	0.43716	1.34634	-2.26882	Low risk
TCGA-05-4382-01	NA	NA	607	0	lung adenocarcinoma	68	male	No	M0	N0	T2	1	yes	-0.293567	-0.654414	-0.33735	1.04144	1.0754	1.03512	0.834276	0.0857383	-0.0323019	1.36653	0.732899	1.14304	9.16431	High risk
TCGA-05-4390-01	3.99	0.57	1126	0	lung adenocarcinoma	58	female	No	M0	N0	T2	1	yes	-0.548907	-0.342396	-0.602419	0.53462	-0.111094	-0.571759	-0.157728	-1.00209	-0.0922958	-0.516512	1.7357	0.462503	-2.09035	Low risk
TCGA-05-4403-01	2.06	0.46	578	0	lung adenocarcinoma	76	male	No	M0	N0	T2	1	yes	0.15656	1.72671	-0.602419	0.188808	0.175852	1.17125	0.192043	1.811	1.1111	-1.72254	-0.300493	0.354798	7.50626	High risk
TCGA-05-4405-01	3.34	0.38	610	0	lung adenocarcinoma	74	female	No	M0	N0	T2	1	yes	-0.548907	0.0483434	0.749989	-0.448971	0.810397	0.554667	0.340053	0.0999534	-0.362059	-0.794512	-0.300293	1.95918	1.83269	High risk
TCGA-05-4417-01	2.96	0.39	455	0	lung adenocarcinoma	51	female	No	M0	N0	T2	1	yes	-0.227763	-0.893982	-0.602419	0.323937	0.861147	-0.208574	-0.169189	0.574738	-0.735243	-0.426161	0.152581	0.0774625	-1.45064	Low risk
TCGA-05-4420-01	3.53	0.6	912	0	lung adenocarcinoma	41	male	No	M0	N0	T2	1	yes	-0.272975	-0.633205	0.285626	2.13411	0.217825	-0.518251	-0.630412	0.567706	-0.0448529	0.280185	-0.420861	-0.901882	3.27413	High risk
TCGA-05-4422-01	2.09	0.63	365	0	lung adenocarcinoma	68	male	No	M0	N0	T2	1	yes	-0.548907	-0.893982	4.51277	-0.708808	-0.90723	0.387492	0.191944	1.98832	0.780503	-0.372196	3.16975	-0.206846	9.70485	High risk
TCGA-05-4426-01	1.99	0.71	791	0	lung adenocarcinoma	71	male	No	M0	N0	T2	1	yes	-0.0384076	1.16762	-0.281682	0.0338793	0.46066	0.366976	1.05896	0.189733	0.238047	1.72742	2.28204	1.26662	11.6382	High risk
TCGA-05-4430-01	3.44	0.2	761	0	lung adenocarcinoma	59	female	No	M0	N0	T2	1	yes	-0.548907	0.170875	0.575789	0.40036	0.799932	-0.199564	0.442613	-0.338022	1.17578	0.888005	-0.919969	0.309294	6.07583	High risk
TCGA-05-4433-01	1.9	0.61	730	0	lung adenocarcinoma	82	male	No	M0	N0	T2	1	yes	-0.548907	0.195567	-0.602419	-0.597995	-1.24481	0.212692	0.175048	0.532841	0.931032	-1.64507	-0.954545	0.393513	-4.22857	Low risk
TCGA-05-5715-01	1.82	0.74	62	0	lung adenocarcinoma	69	female	No	M0	N0	T2a	1	no	-0.548907	-0.249587	3.98058	-1.66322	-0.00025436	2.15836	0.208049	0.433934	1.1736	-1.00005	-0.673952	-0.337211	3.38891	High risk
TCGA-35-3615-01	2.07	0.68	14	0	lung adenocarcinoma	57	male	No	M0	N0	T2	1	no	-0.548907	-0.579796	-0.602419	0.119507	-0.999053	-0.262775	0.454568	0.19512	-0.0912081	-0.128844	-2.166	-1.19087	-6.94254	Low risk
TCGA-38-4625-01	NA	NA	2973	0	lung adenocarcinoma	66	female	No	M0	N0	T2a	1		-0.257225	-0.61695	-0.0504421	0.586205	-0.822721	-0.711488	0.133748	-0.590452	0.907687	-0.478286	-1.24979	0.381495	-2.47457	Low risk
TCGA-38-4630-01	NA	NA	1073	1	lung adenocarcinoma	75	female	No	M0	N0	T2	1		0.528798	-0.484279	1.07304	2.05682	0.672775	-2.83958	-1.29468	-0.44052	-0.807537	-0.522542	-0.243497	-0.105471	-1.00515	Low risk
TCGA-38-4631-01	NA	NA	354	1	lung adenocarcinoma	72	female	No	M0	N0	T2	1	yes	-0.548907	1.05128	0.113395	2.80906	-0.995114	0.924921	-0.320559	0.916649	-0.029708	-1.34295	-1.01463	-1.91214	2.90785	High risk
TCGA-38-A44F-01	NA	NA	133	0	lung adenocarcinoma	80	male	No	M0	N0	T2a	1		-0.254057	0.766814	-0.602419	-1.13903	-0.174223	0.726972	-0.0563536	1.05656	0.990691	-0.392535	-0.944481	-0.157122	0.13378	Low risk
TCGA-44-2657-01	1.74	0.33	1351	0	lung adenocarcinoma	74	female	No	M0	NX	T2	1	yes	-0.548907	-0.893982	0.0320333	-0.430908	0.0202257	-0.571481	0.0878031	-0.488702	-0.705372	-1.06004	-0.220878	0.339019	-7.31293	Low risk
TCGA-44-2662-01	3.33	0.25	1280	0	lung adenocarcinoma	65	male	No	M0	N0	T2	1	yes	0.446204	-0.289528	-0.602419	1.51647	0.303684	0.579203	0.924387	1.75489	0.458192	1.91262	1.18846	2.90293	17.3392	High risk
TCGA-44-2666-01	1.94	0.58	97	1	lung adenocarcinoma	43	male	No	M0	N0	T2	1	yes	-0.548907	-0.216613	-0.171714	-0.0373325	0.125664	-0.402226	-1.3341	0.36226	0.218049	-0.125471	-0.887984	-1.02243	-4.40753	Low risk
TCGA-44-2668-01	NA	NA	761	1	lung adenocarcinoma	51	male	No	M0	N0	T2	1		2.61026	-0.225979	0.309435	-0.985839	1.61047	1.36878	0.0903721	0.267542	1.37693	1.12236	1.33275	0.86048	12.3664	High risk
TCGA-44-4112-01	2.13	0.56	808	1	lung adenocarcinoma	60	female	No	M0	N0	T2a	1	yes	-0.163951	0.175829	0.374439	1.22121	0.193856	0.314855	-0.00428327	-0.25303	0.0262696	0.862045	0.5655	-0.835278	4.73644	High risk
TCGA-44-5644-01	NA	NA	863	0	lung adenocarcinoma	51	female	No		N0	T2a	1		-0.548907	1.71146	0.0274942	-2.1162	-0.870546	-1.01798	-1.26079	0.451142	-1.10935	1.1564	2.1271	-3.02415	-8.30603	Low risk
TCGA-44-6775-01	2.24	0.38	705	0	lung adenocarcinoma	72	female	No	MX	N0	T2a	1	yes	-0.548907	-0.437603	2.18984	1.38777	0.642168	0.315687	-0.245071	0.954955	-0.107692	-0.620251	-0.249575	1.07479	7.65138	High risk
TCGA-44-6777-01	1.91	0.34	987	1	lung adenocarcinoma	85	female	No	MX	NX	T2	1	yes	-0.548907	-0.893982	-0.602419	0.250467	0.400008	-0.260279	0.860262	0.863679	-0.643035	0.674088	1.53103	1.5368	4.3539	High risk
TCGA-44-7660-01	NA	NA	592	0	lung adenocarcinoma	72	male	No	MX	N0	T2	1		3.76725	-0.893982	4.49667	0.774482	0.0258521	-0.465714	0.952546	0.730805	0.356362	-0.825276	-1.00347	-0.230882	10.9139	High risk
TCGA-44-7662-01	2.9	0.33	218	0	lung adenocarcinoma	61	male	No	MX	N0	T2a	1	yes	-0.3796	-0.893982	-0.282024	0.326542	1.99183	0.411057	-0.47341	0.0134657	1.38714	1.059	0.23648	0.828645	7.92192	High risk
TCGA-44-7671-01	3.03	0.67	889	0	lung adenocarcinoma	64	male	No	M0	N0	T2a	1	yes	-0.548907	-0.588078	0.00137269	-0.267816	0.558785	-0.531559	-0.573796	-0.22445	0.660097	-0.147547	-0.973976	-1.16445	-3.92946	Low risk
TCGA-44-8117-01	NA	NA	385	0	lung adenocarcinoma	54	female	No	M0	N0	T2a	1		-0.251025	-0.610371	-0.602419	0.557199	-0.122347	-0.515756	0.68923	0.595238	-0.0264448	2.47445	0.628474	-1.03766	4.25624	High risk
TCGA-44-8120-01	NA	NA	260	0	lung adenocarcinoma	58	male	No	M0	N0	T2a	1		-0.548907	0.751411	-0.602419	0.975091	0.878027	-0.58368	-0.572808	0.288191	0.137304	-0.187817	1.65051	-0.251157	4.39801	High risk
TCGA-44-A479-01	NA	NA	486	0	lung adenocarcinoma	73	female	No	MX	N0	T2	1		0.224671	2.61392	0.861498	0.270094	0.215912	-0.967796	-0.124134	0.473886	-1.11546	-0.543698	-2.17168	0.61085	1.06342	High risk
TCGA-44-A47A-01	NA	NA	466	0	lung adenocarcinoma	78	female	No	MX	N0	T2a	1		0.779839	-0.106853	0.547098	-1.68632	0.23718	0.8387	0.918359	0.810111	-0.237218	-0.277451	-1.1911	1.17699	0.452466	Low risk
TCGA-44-A47B-01	NA	NA	287	0	lung adenocarcinoma	79	male	No	M0	N0	T2a	1		-0.548907	-0.893982	-0.602419	0.220767	0.1673	-0.860227	-0.440113	-0.358671	-0.225253	1.57279	-0.470682	0.919928	-1.51333	Low risk
TCGA-49-AAR2-01	NA	NA	2224	0	lung adenocarcinoma	64	male	No	MX	N0	T2	1		-0.548907	1.4859	-0.00736303	-1.07581	0.790255	1.21408	-0.542179	0.0287282	-0.0583244	-0.802587	-1.12264	-1.15573	-3.13377	Low risk
TCGA-50-5066-01	NA	NA	1442	0	lung adenocarcinoma	72	male	No	M0	N0	T2	1		-0.139829	0.979987	-0.602419	2.14991	-0.872459	1.51018	0.562266	-1.45728	1.00567	-0.705388	-0.656415	-0.118406	3.82744	High risk
TCGA-50-5931-01	3.68	0.76	434	1	lung adenocarcinoma	75	female	No	M0	N0	T2	1		0.984446	0.017846	0.00222913	0.753987	-0.371147	-1.64551	-1.99471	0.860836	-0.927191	0.218248	0.327753	-1.33334	-3.47443	Low risk
TCGA-50-5939-01	1.72	0.33	460	1	lung adenocarcinoma	85	male	No	M0	N0	T2	1	yes	1.69534	-0.311898	-0.602419	1.16128	1.35548	-0.238932	0.154101	0.0947163	0.730299	-0.547582	1.46128	0.142416	8.41803	High risk
TCGA-50-6590-01	NA	NA	1288	1	lung adenocarcinoma	72	female	No	M0	N0	T2	1		0.545815	-0.893982	-0.602419	0.648559	1.03489	0.823729	0.412082	-0.846773	0.318709	-0.648255	0.336023	0.869654	2.55491	High risk
TCGA-50-6592-01	NA	NA	777	1	lung adenocarcinoma	71	female	No	M0	N0	T2	1		-0.145033	0.526782	-0.602419	1.43554	0.280278	0.141996	0.665418	0.845274	-0.0394978	0.673883	0.833239	0.0506739	8.50684	High risk
TCGA-50-6597-01	NA	NA	1268	1	lung adenocarcinoma	79	female	No	M0	N0	T2	1	no	-0.548907	-0.893982	0.217967	-0.817189	-2.03465	2.32873	-0.634265	-1.02274	0.444637	-1.96968	-1.20375	-0.169415	-11.6043	Low risk
TCGA-55-6642-01	2.66	0.36	2449	0	lung adenocarcinoma	63	male	No	MX	N0	T2	1	yes	-0.548907	0.0412996	0.740911	0.0104315	0.747719	-1.21038	-0.595533	-0.27353	-0.0237672	0.763212	0.686166	-0.333541	0.834701	Low risk
TCGA-55-6969-01	NA	NA	1239	0	lung adenocarcinoma	52	male	No	M0	N0	T2	1		-0.548907	-0.893982	-0.602419	0.868447	0.261486	-1.07245	-0.233511	-0.386952	-1.51793	0.431042	0.383752	0.209387	-4.33217	Low risk
TCGA-55-6971-01	3.34	0.22	1400	0	lung adenocarcinoma	59	female	No	MX	N0	T2	1	yes	-0.548907	-0.893982	-0.602419	-0.318532	0.379303	-0.639267	1.00798	2.63189	-1.36037	-0.547582	-0.77768	0.492778	-0.916783	Low risk
TCGA-55-6972-01	NA	NA	1632	1	lung adenocarcinoma	72	male	No	M0	N0	T2	1	yes	-0.548907	-0.893982	0.338554	-1.40199	-3.3896	0.340361	-1.20081	-0.582671	-0.221488	-0.444661	-2.32403	-3.61368	-21.191	Low risk
TCGA-55-6985-01	NA	NA	1233	0	lung adenocarcinoma	58	female	No	MX	N0	T2	1	yes	-0.184905	-0.271416	0.52603	0.703444	0.179678	0.284913	-0.497321	0.283254	0.256539	-0.282051	0.467651	0.573328	3.47555	High risk
TCGA-55-6986-01	1.96	0.39	3261	0	lung adenocarcinoma	74	female	No	M0	N0	T2	1	no	0.037081	2.16923	0.506503	-0.678934	0.442881	-0.482903	-0.158024	0.471791	0.715238	-1.65335	0.101664	-0.210424	2.2581	High risk
TCGA-55-7576-01	2.86	0.47	670	0	lung adenocarcinoma	54	male	No	M0	N0	T2a	1	yes	-0.548907	-0.893982	0.0770822	1.34261	-0.846127	0.46706	-0.478647	0.161752	0.99136	-1.60818	-0.662394	0.379385	-0.557186	Low risk
TCGA-55-7724-01	NA	NA	705	0	lung adenocarcinoma	76	female	No	MX	N0	T2a	1		3.14759	0.655816	-0.602419	1.08955	-1.66184	1.03027	-0.0106068	1.52745	0.539942	-1.67093	1.15429	-1.25197	5.44206	High risk
TCGA-55-7728-01	NA	NA	704	0	lung adenocarcinoma	64	female	No	MX	N0	T2a	1	yes	-0.0609909	1.0721	0.977889	-1.42614	0.88174	2.11262	1.2046	1.35926	0.682354	-0.400814	-1.37404	0.806994	7.6224	High risk
TCGA-55-8087-01	NA	NA	462	0	lung adenocarcinoma	59	female	No	MX	N0	T2a	1		-0.548907	-0.302687	-0.602419	-1.28163	-0.392527	0.0965284	-1.67755	-0.245399	-0.42607	-0.681166	0.305831	0.974331	-9.09858	Low risk
TCGA-55-8091-01	NA	NA	600	0	lung adenocarcinoma	74	male	No	MX	N0	T2	1		-0.183411	-0.893982	0.529969	-1.09735	0.193969	-0.338877	0.684092	0.332483	-0.699933	-0.579982	0.145407	0.402321	-3.64383	Low risk
TCGA-55-8096-01	NA	NA	719	1	lung adenocarcinoma	67	female	No	MX	N0	T2a	1		0.139724	-0.35269	1.7886	0.237441	0.148283	-0.136769	0.167144	0.417025	-0.913301	1.53814	2.24427	0.466999	7.02132	High risk
TCGA-55-8204-01	NA	NA	515	0	lung adenocarcinoma	87	female	No	MX	N0	T2a	1		4.41927	-0.0799162	1.00821	1.25577	1.03658	0.841472	-0.998164	1.04683	1.19962	-0.988091	0.8161	-0.0295086	13.8936	High risk
TCGA-55-8207-01	NA	NA	977	0	lung adenocarcinoma	73	male	No	MX	N0	T2a	1		-0.192327	-0.893982	0.0723718	-0.149361	-0.330749	0.483833	-0.82486	-0.0520735	0.593744	1.1656	-0.37363	0.0985631	-0.386876	Low risk
TCGA-55-8302-01	NA	NA	478	0	lung adenocarcinoma	54	male	No	MX	N0	T2	1		-0.0621223	-0.893982	-0.602419	-0.15874	0.917524	0.109143	-0.102792	0.486754	0.858738	-0.247403	0.62668	-0.330606	1.85457	High risk
TCGA-55-8510-01	NA	NA	539	0	lung adenocarcinoma	55	female	No	MX	N0	T2a	1		0.836274	-0.360741	-0.602419	-0.163951	0.758972	0.569361	0.922904	0.554388	0.210351	0.490628	-0.809067	0.701308	4.58878	High risk
TCGA-55-8511-01	NA	NA	552	0	lung adenocarcinoma	73	female	No	MX	N0	T2a	1		0.47535	-0.893982	-0.602419	-0.0590434	1.62397	0.839393	0.884173	1.06868	0.956468	-0.0564817	-0.381004	-0.343908	6.5625	High risk
TCGA-55-8514-01	NA	NA	520	0	lung adenocarcinoma	70	female	No	MX	N0	T2a	1		0.484854	-0.893982	-0.602419	-0.715929	-0.80663	0.266338	-0.0504253	-3.39397	0.501954	-0.119134	-1.1349	1.14782	-10.2861	Low risk
TCGA-55-8614-01	NA	NA	536	0	lung adenocarcinoma	76	male	No	MX	N0	T2a	1		-0.548907	2.85318	0.000173668	0.549557	1.08778	0.193008	-0.629621	0.718685	0.0368961	0.594163	0.523351	0.0403988	9.19085	High risk
TCGA-55-8616-01	NA	NA	48	0	lung adenocarcinoma	58	female	No	M0	N0	T2a	1		-0.273291	-0.422587	0.566539	-0.344585	-1.47223	-0.431891	-0.14014	0.285947	0.328331	0.114918	1.52266	-0.176571	-1.22334	Low risk
TCGA-55-A493-01	NA	NA	28	0	lung adenocarcinoma	54	female	No	M0	N0	T2a	1		-0.106384	-0.893982	-0.602419	0.512388	1.80492	-0.862861	-0.461356	0.0333668	-0.222241	2.1248	2.06492	1.5113	7.55012	High risk
TCGA-55-A494-01	NA	NA	481	0	lung adenocarcinoma	61	female	No	MX	N0	T2a	1		-0.548907	-0.893982	0.182082	-0.347017	1.29798	-1.28607	-2.57855	0.258265	0.395688	2.37797	1.45381	-0.367027	1.12545	High risk
TCGA-62-A46O-01	NA	NA	1454	1	lung adenocarcinoma	65	female	No	M0	N0	T2	1		0.911401	-0.399288	-0.602419	1.73393	1.07473	3.16114	-2.467	0.931762	1.31944	-0.908779	1.08932	-3.87239	5.03441	High risk
TCGA-62-A46P-01	NA	NA	594	1	lung adenocarcinoma	65	male	No	M0	N0	T2	1		-0.548907	-0.893982	0.0903571	-1.70021	-0.4363	1.58156	0.116259	-0.818193	-1.20658	0.668058	-0.955342	-1.5505	-11.1496	Low risk
TCGA-62-A46R-01	NA	NA	1725	1	lung adenocarcinoma	54	female	No	M0	N0	T2	1		-0.548907	-0.893982	-0.602419	0.624764	-1.2986	-0.129838	-1.39319	-0.136018	0.169937	-0.515285	-1.15821	-1.0383	-8.75293	Low risk
TCGA-62-A46S-01	NA	NA	1653	1	lung adenocarcinoma	73	male	No	M0	N0	T2	1		-0.548907	-0.485594	0.179513	-0.0272587	-0.42561	0.211444	0.146395	-0.159211	-1.18574	0.925413	-0.0839697	-0.468494	-3.64667	Low risk
TCGA-62-A46V-01	NA	NA	2199	0	lung adenocarcinoma	78	female	No	M0	N0	T2	1		0.165158	-0.893982	-0.104484	-2.13183	0.0241642	0.136035	1.08742	0.160405	0.962242	0.674394	-0.426441	0.272781	-1.22745	Low risk
TCGA-62-A470-01	NA	NA	1194	1	lung adenocarcinoma	84	male	No	M0	N0	T2	1		-0.548907	0.00236501	1.3083	-0.576284	0.25901	0.00892053	0.105094	1.85784	-0.526813	1.88758	-0.0477995	-1.83288	3.70496	High risk
TCGA-64-5774-01	2.84	0.76	2676	0	lung adenocarcinoma	60	male	No	M0	N0	T2	1	yes	-0.548907	-0.156315	0.887534	0.0571534	0.23763	-2.21468	-1.38973	0.0773589	0.0748002	0.706283	-0.550495	-0.987294	-3.37697	Low risk
TCGA-64-5781-01	1.9	0.38	1559	0	lung adenocarcinoma	55	female	No	M0	N0	T2	1	yes	1.76192	-0.893982	-0.602419	-0.930954	2.80946	2.14894	-1.35782	-0.60751	1.78676	-1.05371	-1.61348	-0.680693	0.990947	High risk
TCGA-67-3772-01	1.89	0.43	573	0	lung adenocarcinoma	82	female	No	M0	N0	T2	1	no	-0.548907	-0.893982	0.701429	-0.219357	-1.2519	0.921872	-0.99026	0.430193	0.57157	-0.366473	-0.957335	-0.677298	-4.56947	Low risk
TCGA-67-3773-01	1.96	0.69	427	0	lung adenocarcinoma	84	female	No	M0	N0	T2	1	yes	-0.548907	-0.893982	-0.602419	0.150423	-2.12546	0.313191	1.3284	-1.20155	-0.227931	1.01167	0.748244	-0.419503	-4.75429	Low risk
TCGA-67-3774-01	1.89	0.48	385	0	lung adenocarcinoma	73	female	No	M0	N0	T2	1	yes	-0.0115702	1.33907	0.00788165	-0.567774	-0.219571	-0.324599	-0.156838	-0.661229	-0.360804	-0.557292	-1.14257	-0.830048	-5.46275	Low risk
TCGA-67-6215-01	2.24	0.71	174	0	lung adenocarcinoma	52	female	No	M0	N0	T2a	1	no	-0.342218	0.416867	0.0853897	-0.338333	-0.519008	1.27106	0.644175	-0.383809	0.409578	-0.660418	-1.06395	-0.0803336	-1.35257	Low risk
TCGA-69-7761-01	NA	NA	186	0	lung adenocarcinoma	84	male	No	MX	N0	T2a	1	yes	0.472227	0.18117	-0.602419	0.751903	-0.653929	0.253446	-0.425094	1.21098	0.665954	-0.0802957	-1.44628	-0.0583155	2.34882	High risk
TCGA-69-7973-01	NA	NA	230	0	lung adenocarcinoma	42	female	No	M0	N0	T2a	1		-0.399061	2.00289	1.05942	-0.846715	0.360173	-0.907773	-0.489713	-0.274577	0.0819962	1.21619	-1.43183	-1.33995	-0.489308	Low risk
TCGA-69-7979-01	NA	NA	408	0	lung adenocarcinoma	71	female	No	MX	N0	T2a	1		0.289162	-0.609674	-0.287848	-0.866516	0.621575	0.422563	-1.33489	0.538527	0.140233	1.86377	0.0814367	0.466815	1.30402	High risk
TCGA-71-6725-01	2.69	0.63	256	0	lung adenocarcinoma	48	female	No	M0	N0	T2	1	yes	-0.548907	-0.893982	-0.602419	-1.36222	-1.03562	0.474268	0.594377	0.261557	0.959732	0.579445	-2.09944	1.81111	-3.11327	Low risk
TCGA-71-8520-01	NA	NA	210	1	lung adenocarcinoma	60	female	No	M0	N0	T2	1		-0.548907	-0.893982	-0.602419	-0.105592	1.282	-0.0246255	-0.894814	-0.203652	-0.638266	0.734492	-0.435109	0.45076	-2.7074	Low risk
TCGA-73-4658-01	2.01	0.32	1600	1	lung adenocarcinoma	80	female	No	M0	N0	T2	1	yes	-0.0489073	-0.0388143	-0.602419	0.443608	0.888379	0.477179	1.24936	0.728112	-0.517692	1.09875	-0.165377	1.13103	7.07392	High risk
TCGA-73-7499-01	NA	NA	1531	1	lung adenocarcinoma	81	female	No	M0	N0	T2a	1		0.493905	-0.552162	0.814736	0.0715694	-0.525422	2.4898	0.244409	0.487053	1.44286	0.194945	-1.33149	0.666813	6.43373	High risk
TCGA-75-5147-01	3.27	0.4	1333	0	lung adenocarcinoma	NA	female	No	M0	N0	T2	1	no	-0.548907	0.117775	0.360308	1.78569	-0.787838	0.248317	-0.477659	-0.11462	-0.355282	-0.686685	-1.5517	0.334523	-0.916503	Low risk
TCGA-75-6206-01	NA	NA	2590	0	lung adenocarcinoma	NA	male	No	M0	N0	T2	1		-0.548907	0.852114	-0.602419	-1.49144	0.446932	-0.452407	-0.700069	-0.363759	-0.310098	0.35776	-0.457928	-0.746288	-6.53122	Low risk
TCGA-78-7143-01	NA	NA	4961	1	lung adenocarcinoma	62	female	No	M0	N0	T2	1	no	-0.293023	-0.893982	1.07253	0.271657	0.368387	0.494784	-0.984826	0.647759	0.110696	-0.185159	0.761396	0.0322337	2.1625	High risk
TCGA-78-7152-01	1.99	0.56	1215	1	lung adenocarcinoma	65	male	No	M0	N0	T2	1	yes	-0.548907	-0.893982	0.20906	-0.281537	-0.944252	0.0890429	0.313573	-0.354032	0.1896	-1.37474	-1.01453	-0.300606	-7.25109	Low risk
TCGA-78-7153-01	2.12	0.74	3635	0	lung adenocarcinoma	65	female	No	M0	N0	T2	1	yes	-0.548907	-0.893982	-0.602419	-0.47433	-1.1315	0.444465	0.581829	0.831059	0.0527104	-0.384052	1.76998	-0.816746	-2.37228	Low risk
TCGA-78-7163-01	2.56	0.7	7248	0	lung adenocarcinoma	60	male	No	M0	N0	T2	1	yes	-0.548907	-0.893982	-0.602419	-3.46366	-3.64515	0.512666	-2.18412	2.1794	-0.069955	-1.52375	0.889736	-0.475833	-18.0647	Low risk
TCGA-78-7535-01	1.53	0.75	949	1	lung adenocarcinoma	45	male	No	M0	N0	T2	1	yes	-0.548907	-0.893982	-0.602419	-0.287963	1.46295	1.97622	1.58431	1.30704	-0.504053	0.950351	0.986887	2.97935	10.6371	High risk
TCGA-78-7537-01	2.08	0.74	1622	1	lung adenocarcinoma	72	male	No	M0	N0	T2	1	yes	-0.349776	-0.893982	1.61003	-0.903164	-0.0605694	0.685525	-0.026218	-0.622324	-0.0341427	-0.764361	-0.899941	-0.192442	-4.97114	Low risk
TCGA-78-7540-01	2.02	0.58	1197	1	lung adenocarcinoma	66	female	No	M0	N0	T2	1	no	-0.548907	0.649236	-0.248794	0.0514217	0.309648	1.26856	-0.482401	1.47493	1.15385	-0.652037	-0.850818	-0.492713	4.21107	High risk
TCGA-78-7542-01	3.49	0.44	321	1	lung adenocarcinoma	56	male	No	M0	N0	T2	1	yes	2.00644	-0.893982	-0.298468	1.41904	-0.202917	1.01031	-1.82842	-1.0187	2.22563	0.347948	1.09002	0.164984	6.54207	High risk
TCGA-78-7633-01	2.19	0.75	1528	1	lung adenocarcinoma	67	male	No	M0	N0	T2	1	yes	-0.251975	-0.893982	-0.289818	0.132013	-1.34125	-1.58632	-2.22997	-0.0966641	0.0774778	2.65495	-0.704144	-1.53086	-7.08205	Low risk
TCGA-78-8662-01	NA	NA	3361	1	lung adenocarcinoma	53	female	No	M0	N0	T2	1		-0.548907	-0.893982	-0.602419	-0.963954	-0.632774	0.528191	-0.0962709	-0.425108	1.31677	1.08015	0.71875	-1.8138	-3.15392	Low risk
TCGA-80-5611-01	NA	NA	2595	0	lung adenocarcinoma	NA	male	No	M0	N0	T2	1		1.45806	-0.893982	-0.602419	1.26775	-1.08176	2.02168	0.700494	0.833753	-0.166012	-0.494844	0.372891	2.3433	6.8477	High risk
TCGA-86-7954-01	NA	NA	605	0	lung adenocarcinoma	68	female	No	M0	N0	T2	1		0.140222	0.638245	-0.0727953	0.188114	-0.718295	-0.557481	1.07279	1.12808	-1.45107	-0.167478	-0.00515251	1.82643	1.95065	High risk
TCGA-86-8073-01	NA	NA	740	0	lung adenocarcinoma	58	male	No	M0	N0	T2a	1		-0.548907	0.0718745	-0.237404	0.841699	0.593668	-0.659782	0.330172	0.213225	-1.65323	-0.794921	-1.14905	1.59818	-1.85588	Low risk
TCGA-86-8075-01	NA	NA	694	1	lung adenocarcinoma	66	female	No	M0	N0	T2	1		-0.384805	-0.893982	3.24052	0.686249	0.599632	-0.828344	0.031583	-0.362711	0.408323	0.752276	-0.430626	1.11754	6.73683	High risk
TCGA-86-8358-01	NA	NA	653	0	lung adenocarcinoma	44	male	No	M0	N0	T2a	1		0.405835	-0.893982	-0.602419	-0.0663383	-0.227786	-2.71968	-1.03275	-0.696392	-2.87327	0.643017	0.536005	-1.25142	-13.9865	Low risk
TCGA-86-8585-01	NA	NA	353	0	lung adenocarcinoma	57	male	No	M0	N0	T2a	1		0.404749	0.406882	-0.602419	0.10926	0.821537	1.7608	-0.00260358	-1.44515	1.61707	0.620532	1.56202	-0.942983	5.97012	High risk
TCGA-86-8673-01	NA	NA	862	0	lung adenocarcinoma	61	male	No	M0	N0	T2	1		0.708921	-0.893982	2.28919	-0.961349	1.39048	1.51004	1.17387	0.172675	0.34448	1.43971	0.149991	0.233424	9.42719	High risk
TCGA-86-A4P7-01	NA	NA	415	0	lung adenocarcinoma	63	female	No	M0	N0	T2a	1		-0.548907	0.961874	-0.122726	-0.904901	0.224577	-1.14772	1.61563	-0.938947	-1.26615	0.558799	-0.86955	-0.0362975	-4.54135	Low risk
TCGA-91-6829-01	2.78	0.48	1258	1	lung adenocarcinoma	78	male	No	MX	N0	T2	1	yes	-0.277093	-0.893982	-0.0880399	1.65577	1.18399	-0.0344675	-0.317594	0.638033	0.473839	-1.65989	-1.56027	0.240947	2.17127	High risk
TCGA-91-6831-01	NA	NA	310	0	lung adenocarcinoma	66	male	No	MX	N0	T2	1		0.233632	-0.255238	-0.602419	1.31673	-0.297666	-2.10004	-0.243194	0.205145	-1.6795	-0.285628	0.140923	1.17919	-2.93584	Low risk
TCGA-91-6836-01	NA	NA	417	0	lung adenocarcinoma	52	female	No	MX	N0	T2	1		-0.310312	-0.485904	-0.602419	-0.784362	-1.11304	0.152254	-0.864185	0.540921	-2.4862	0.543468	1.84301	-0.706839	-9.39934	Low risk
TCGA-91-6847-01	3.86	0.86	842	0	lung adenocarcinoma	62	female	No	MX	N0	T2	1	yes	-0.548907	-0.893982	-0.238346	-0.2963	0.29772	0.434068	-1.44506	-0.227742	1.49717	0.0183332	0.933778	-1.54123	-1.84474	Low risk
TCGA-91-8496-01	NA	NA	505	0	lung adenocarcinoma	63	female	No	MX	NX	T2a	1		-0.548907	-0.893982	-0.602419	-0.23551	1.07247	0.482308	0.0688326	-1.9991	0.0805737	-0.841527	0.892127	-0.895552	-5.90871	Low risk
TCGA-93-8067-01	NA	NA	186	0	lung adenocarcinoma	77	male	No	MX	N0	T2a	1		0.0292516	1.22962	-0.602419	-1.06886	-0.864357	0.703823	-0.863493	0.98563	1.168	0.181045	1.65619	-1.44142	1.39153	High risk
TCGA-95-7948-01	NA	NA	476	0	lung adenocarcinoma	42	female	No	M0	N0	T2a	1		-0.000618041	-0.576468	-0.602419	0.135834	-0.480299	-0.688477	0.277805	-0.729162	0.487813	-0.856858	-0.0456073	-0.674454	-4.81954	Low risk
TCGA-97-7552-01	1.95	0.18	1932	0	lung adenocarcinoma	70	male	No	MX	N0	T2	1	yes	-0.548907	0.723158	-0.602419	0.242825	-1.3435	-0.639267	-0.224224	1.78826	-0.2737	-1.929	-0.350314	0.751032	-2.6245	Low risk
TCGA-97-7937-01	NA	NA	564	0	lung adenocarcinoma	65	male	No	MX	N0	T2a	1	yes	-0.0325242	-0.893982	0.374782	0.475914	-1.56676	-0.499815	-0.893233	-0.52222	-1.20248	1.19391	0.594296	1.03635	-4.37722	Low risk
TCGA-97-8172-01	NA	NA	545	0	lung adenocarcinoma	75	female	No	M0	N0	T2a	1		-0.167345	-0.631812	-0.312342	-0.967081	-0.00194228	-0.988034	-0.57844	-1.34894	-1.09136	-0.635991	0.372293	1.14736	-10.0558	Low risk
TCGA-97-8177-01	NA	NA	499	0	lung adenocarcinoma	59	female	No	M0	N0	T2a	1		-0.356157	-0.564315	0.632571	-0.455224	0.110473	0.596669	1.55891	0.107285	-0.178982	-0.539201	0.465757	0.723142	1.86205	High risk
TCGA-97-A4LX-01	NA	NA	614	0	lung adenocarcinoma	81	male	No	M0	N0	T2a	1		-0.548907	1.37073	-0.602419	-0.244889	1.66066	-0.920665	0.723812	-0.288942	-0.42699	0.232251	0.549756	0.517824	3.28233	High risk
TCGA-97-A4M0-01	NA	NA	652	0	lung adenocarcinoma	60	female	No	M0	N0	T2a	1		-0.548907	-0.893982	-0.602419	-0.44845	-1.06409	0.416047	-0.237068	0.0878331	-0.0702897	-0.485952	1.25124	0.227461	-4.74436	Low risk
TCGA-L9-A8F4-01	NA	NA	476	0	lung adenocarcinoma	64	female	No	MX	N0	T2a	1		0.0930639	-0.503707	-0.602419	-0.0300377	1.19175	-0.708161	-0.204166	-0.411043	-1.90115	0.523232	1.41126	-0.202626	-3.38568	Low risk
TCGA-MP-A4SV-01	NA	NA	2620	1	lung adenocarcinoma	67	male	No	M0	N0	T2	1		-0.316512	0.0276764	-0.602419	0.264362	-0.288889	-0.934666	-0.34526	0.348493	0.192864	0.729995	0.321276	0.0708571	0.411427	Low risk
TCGA-MP-A5C7-01	NA	NA	2248	0	lung adenocarcinoma	76	female	No	M0	N0	T2	1		-0.548907	-0.893982	3.61899	-2.13686	-1.13994	-1.22092	-1.99224	0.0134657	-0.236047	1.04162	-1.08577	-1.60738	-10.2085	Low risk
TCGA-NJ-A4YG-01	NA	NA	2261	0	lung adenocarcinoma	65	male	No	M0	N0	T2	1		-0.251342	-0.893982	0.346091	-1.04646	0.457622	1.50782	0.593192	0.118658	1.87294	0.0734223	-0.99779	0.0184725	2.96177	High risk
TCGA-NJ-A4YP-01	NA	NA	50	0	lung adenocarcinoma	52	male	No	M0	N0	T2a	1		-0.548907	-0.893982	1.819	-0.308632	1.38519	-0.0506861	0.892571	-0.135718	2.0464	1.01658	-0.00993535	-0.240148	9.22979	High risk
TCGA-NJ-A55A-01	NA	NA	15	0	lung adenocarcinoma	76	female	No	M0	N0	T2	1		-0.548907	1.29797	-0.602419	-1.00981	-0.508206	-0.411237	-0.834642	-0.315278	-0.296878	-1.76506	-1.70645	0.433054	-9.79524	Low risk
TCGA-49-AAQV-01	NA	NA	677	1	lung adenocarcinoma	63	female	No	MX	N1	T1	2		0.348404	-0.33063	0.433191	-0.833863	-0.00621834	0.912446	1.05175	-0.453389	0.428823	0.498907	0.488077	0.415898	2.65548	High risk
TCGA-05-5428-01	3.37	0.63	670	0	lung adenocarcinoma	57	male	No	M0	N1	T1b	2	yes	-0.139512	-0.893982	-0.602419	3.51457	-2.06593	0.428662	0.231071	-0.87251	0.939232	0.540504	1.6803	0.156911	6.5744	High risk
TCGA-38-4627-01	NA	NA	1147	1	lung adenocarcinoma	64	female	No	M0	N1	T1b	2	yes	-0.19115	-0.893982	0.830495	0.921248	1.24914	-0.0617757	1.345	-0.143499	0.635748	-0.645291	-0.136382	0.275809	6.27441	High risk
TCGA-44-7670-01	2.76	0.68	882	0	lung adenocarcinoma	47	female	No	M0	N1	T1b	2	yes	-0.373038	0.496362	-0.602419	1.49442	-0.531499	-0.34858	-0.741469	0.363008	-0.227596	1.07668	-0.307966	-0.4462	1.85776	High risk
TCGA-49-6744-01	NA	NA	1683	0	lung adenocarcinoma	64	female	No	MX	N1	T2a	2	yes	-0.280171	-0.109794	-0.602419	0.113428	0.75931	0.351173	-0.129667	0.809662	0.309588	-1.98808	-0.88918	0.801857	-0.382263	Low risk
TCGA-53-7626-01	3.58	0.26	929	1	lung adenocarcinoma	76	female	No	M0	N1	T1	2	yes	-0.548907	-0.893982	-0.602419	0.67878	-1.41946	-0.719666	0.335112	0.203799	-0.497025	-0.855325	-0.0512869	1.84716	-3.74652	Low risk
TCGA-53-A4EZ-01	NA	NA	1071	0	lung adenocarcinoma	63	male	No	MX	N1	T2a	2		-0.548907	-0.893982	2.72452	-0.668686	-0.977222	1.99937	-0.700761	0.157562	0.48639	0.894649	0.808228	0.0546188	2.85129	High risk
TCGA-55-6712-01	3.31	0.29	171	1	lung adenocarcinoma	71	male	No	MX	N1	T2a	2	yes	-0.548907	-0.893982	0.666486	0.564494	0.74288	-0.409157	-0.673787	2.13391	0.38615	0.695347	0.998346	0.0903064	7.6569	High risk
TCGA-55-6978-01	NA	NA	176	1	lung adenocarcinoma	81	male	No	MX	N0	T2b	2	no	-0.0704948	0.620674	0.0680039	1.18664	1.57221	-0.394186	0.27415	0.457576	0.534586	0.901497	-0.711816	0.790481	10.2721	High risk
TCGA-55-7907-01	NA	NA	343	1	lung adenocarcinoma	77	male	No	MX	N1	T2a	2	yes	-0.548907	-0.248891	0.560801	-1.47998	-0.021072	0.320677	-0.0388651	1.00299	0.71164	0.324134	0.963471	-0.898213	0.596334	Low risk
TCGA-55-7910-01	NA	NA	1040	0	lung adenocarcinoma	50	female	No	M0	N0	T2b	2		-0.548907	-0.893982	1.03981	0.445171	-0.331874	-0.331669	-0.570239	-0.314081	-2.72291	0.903541	-1.3021	-0.597299	-8.7034	Low risk
TCGA-55-7914-01	NA	NA	187	1	lung adenocarcinoma	71	female	No	MX	N1	T1b	2	yes	-0.548907	-0.120244	-0.602419	0.856289	-0.744852	-0.228674	0.733495	-1.23836	-1.49048	0.836493	-0.451351	-0.453448	-5.42428	Low risk
TCGA-55-8508-01	NA	NA	617	0	lung adenocarcinoma	60	female	No	MX	N1	T2a	2		3.97168	-0.893982	4.69237	-0.677023	0.351846	-0.0473592	-0.0806597	-0.632798	0.405896	0.469471	-0.407807	-0.17703	7.44316	High risk
TCGA-55-A48Y-01	NA	NA	630	0	lung adenocarcinoma	69	male	No	M0	N0	T2b	2		-0.548907	1.97719	1.43506	-0.164645	0.552258	0.644909	0.524324	0.491542	0.471748	-0.498932	-1.20076	-1.44142	4.54773	High risk
TCGA-55-A490-01	NA	NA	99	1	lung adenocarcinoma	78	male	No	MX	N0	T2b	2		1.09053	-0.893982	-0.602419	0.410086	0.0894304	0.686634	-1.34161	2.0585	-1.17855	1.86775	2.62371	0.189296	6.07233	High risk
TCGA-69-8253-01	NA	NA	426	0	lung adenocarcinoma	59	female	No	MX	N1	T1a	2		0.772869	-0.893982	0.339239	-0.38627	0.111711	1.0476	-0.283803	-1.11761	0.168264	-0.162367	-0.0529809	-1.37793	-3.99095	Low risk
TCGA-73-4676-01	2.57	0.52	281	1	lung adenocarcinoma	45	male	Yes	M0	N1	T2a	2	yes	1.07799	-0.089437	-0.602419	1.65265	0.269138	1.45473	0.342029	1.12853	1.67782	0.508207	0.224424	-0.601152	12.8579	High risk
TCGA-78-7539-01	2.1	0.69	791	0	lung adenocarcinoma	75	female	No	M0	N0	T2b	2	yes	-0.548907	-0.893982	-0.602419	-1.06921	-2.2121	-0.112372	-0.124035	0.755495	1.00115	-1.58283	-0.369146	0.152599	-8.3552	Low risk
TCGA-78-8640-01	NA	NA	7062	0	lung adenocarcinoma	59	male	No	M0	N1	T1	2		-0.548907	-0.0303772	-0.602419	2.15808	0.0915685	0.976488	0.918853	0.0953148	-1.50203	0.47172	0.0141781	-0.478402	3.17433	High risk
TCGA-86-6562-01	3.43	0.45	376	1	lung adenocarcinoma	52	male	No	M0	N1	T2a	2	no	-0.548907	-0.414692	-0.602419	2.60133	-0.0323248	0.962487	0.847714	0.754896	0.482458	0.813293	0.728913	-0.440696	10.536	High risk
TCGA-86-6851-01	3.34	0.32	179	0	lung adenocarcinoma	73	female	No	M0	N1	T1b	2	yes	1.67294	-0.893982	-0.292815	-0.337812	-0.737988	-0.381018	-0.158222	0.554538	0.079486	0.214467	0.197321	0.976075	0.201284	Low risk
TCGA-86-7711-01	NA	NA	1046	1	lung adenocarcinoma	70	male	No	M0	N1	T2a	2		3.21435	0.354944	-0.602419	2.0318	-0.0538177	0.489239	0.117642	0.357023	0.491829	0.167145	2.30117	1.50387	14.6603	High risk
TCGA-86-7713-01	2.14	0.79	1157	0	lung adenocarcinoma	70	male	No	M0	N0	T2b	2	no	-0.548907	-0.141376	-0.602419	0.942438	-0.433712	-2.07703	-1.06199	-0.996406	-2.30253	0.139959	1.81761	-1.08894	-9.73461	Low risk
TCGA-86-8055-01	NA	NA	124	1	lung adenocarcinoma	79	male	No	M0	N1	T2a	2		-0.548907	-0.495657	-0.161694	0.757113	1.02195	-0.791749	-0.788006	-0.383959	0.153872	0.520676	0.643619	0.730848	2.17212	High risk
TCGA-86-8074-01	NA	NA	24	0	lung adenocarcinoma	62	female	No	M0	N1	T1b	2		-0.548907	-0.893982	-0.224899	1.49389	0.670525	0.830383	-0.138461	2.67439	0.670138	0.678278	0.495949	0.989928	12.6428	High risk
TCGA-86-8279-01	NA	NA	949	0	lung adenocarcinoma	46	male	No	M0	N1	T2a	2		1.18955	-0.604178	-0.0274038	1.22642	0.129265	0.178314	-0.646616	0.0891798	0.628635	1.62573	1.11533	1.57744	9.77326	High risk
TCGA-86-8280-01	NA	NA	701	0	lung adenocarcinoma	54	female	No	M0	N0	T2b	2		-0.548907	0.262755	-0.602419	-0.456961	1.04198	-0.624157	-0.336269	-0.345803	-0.646131	-0.494128	0.854164	0.711858	-2.48469	Low risk
TCGA-86-8674-01	NA	NA	806	0	lung adenocarcinoma	50	male	No	M0	N1	T2a	2		1.98164	0.421744	1.22052	-0.660349	0.267787	1.29407	1.45833	0.684569	-1.92048	0.685126	-1.40712	-1.83554	0.873451	High risk
TCGA-86-A4D0-01	NA	NA	116	1	lung adenocarcinoma	48	male	No	M0	N0	T2b	2		-0.548907	3.6972	-0.602419	-0.640896	-1.97388	-1.43009	-1.29241	0.526257	-0.749133	0.0599311	1.27097	-0.963533	-4.36883	Low risk
TCGA-91-6830-01	NA	NA	60	0	lung adenocarcinoma	65	female	No	MX	N1	T1	2		0.366778	0.864963	-0.602419	-0.149013	0.00987316	-0.0811825	0.174356	-0.617536	0.0341349	-0.610337	0.576161	0.0957191	-0.649554	Low risk
TCGA-91-A4BC-01	NA	NA	44	0	lung adenocarcinoma	59	male	No	MX	N0	T2b	2		-0.220884	-0.332952	0.42968	-0.935643	1.06347	-0.506884	0.211211	0.319465	-0.0148978	1.23745	-1.22727	0.0367291	0.570075	Low risk
TCGA-91-A4BD-01	NA	NA	603	0	lung adenocarcinoma	78	male	No	MX	N1	T1b	2		-0.548907	0.237056	-0.602419	-1.46695	-2.43086	0.519458	-0.00853189	-0.488403	0.288921	-1.08549	0.145706	-1.62178	-12.0127	Low risk
TCGA-95-7562-01	NA	NA	87	1	lung adenocarcinoma	71	male	No	M0	N1	T2a	2		0.786582	-0.17853	0.851735	1.81313	-0.783562	-0.110293	-0.155554	0.151277	-0.700435	0.707816	0.502625	0.573786	5.28737	High risk
TCGA-95-8494-01	NA	NA	84	0	lung adenocarcinoma	67	male	No	M0	N1	T2a	2		-0.548907	0.299599	-0.602419	-0.0811017	-0.133262	-0.592967	-0.976329	0.929069	0.238968	2.09373	2.06711	0.744151	5.41304	High risk
TCGA-95-A4VN-01	NA	NA	553	0	lung adenocarcinoma	62	female	No	M0	N1	T2a	2		0.233768	1.93361	-0.602419	-0.201641	0.899182	0.736953	1.30192	0.506206	1.18532	1.91528	1.74387	0.919103	15.6394	High risk
TCGA-97-8174-01	NA	NA	164	1	lung adenocarcinoma	67	male	No	M0	N0	T2b	2		-0.548907	0.657286	-0.303435	-0.764388	0.21006	-1.87797	-0.703626	0.380066	-0.90577	1.22058	-0.887785	-0.30923	-4.8963	Low risk
TCGA-L9-A50W-01	NA	NA	442	1	lung adenocarcinoma	75	male	No	MX	N1	T1b	2		-0.548907	0.846386	-0.602419	-2.77482	-0.481537	-0.184177	0.0517393	0.0468338	-0.699431	0.185236	1.39243	1.41937	-5.8337	Low risk
TCGA-L9-A743-01	NA	NA	664	0	lung adenocarcinoma	56	male	No	M0	N1	T2a	2		0.328355	0.091303	0.487747	-0.119487	0.75132	-0.140373	0.553571	-0.181057	0.388827	1.49623	-0.139869	0.624978	6.26453	High risk
TCGA-L9-A7SV-01	NA	NA	565	0	lung adenocarcinoma	69	male	No	M0	N1	T2a	2		-0.548907	-0.893982	-0.207	0.0606271	-1.66218	-0.759173	-1.94541	-0.262457	0.24198	1.03917	-1.1055	-0.290423	-8.38072	Low risk
TCGA-MN-A4N1-01	NA	NA	827	0	lung adenocarcinoma	60	male	No	M0	N1	T2a	2		1.22472	0.843522	0.786559	0.130623	1.56006	0.820125	-0.991149	-0.13497	-0.375029	0.428895	-0.723076	-0.464732	4.07125	High risk
TCGA-MP-A4TE-01	NA	NA	896	1	lung adenocarcinoma	56	male	No	MX	N0	T2b	2		-0.548907	-0.486368	0.178314	0.216598	-0.230712	-0.348026	-0.745618	-0.381864	0.816232	0.0773062	-0.172452	-1.03583	-2.45137	Low risk
TCGA-MP-A4TF-01	NA	NA	336	1	lung adenocarcinoma	58	female	No	M0	N0	T2b	2		0.512053	-0.227914	0.593003	1.4437	0.393931	0.68899	-1.20516	-0.760136	1.92047	0.904154	2.05794	-0.971515	9.41431	High risk
TCGA-MP-A4TI-01	NA	NA	429	1	lung adenocarcinoma	72	male	No	M0	N1	T2a	2		-0.0881903	0.145951	0.269439	-0.232904	2.32356	0.844383	0.4933	0.242105	1.43684	1.82002	-0.245091	0.664794	12.5937	High risk
TCGA-NJ-A55O-01	NA	NA	13	0	lung adenocarcinoma	56	female	No	M0	N1	T1b	2		-0.548907	1.04323	1.77233	-0.592958	-0.177824	-0.452823	-0.153183	-0.953761	0.638425	0.222132	0.0221495	-0.820049	-0.0128675	Low risk
TCGA-05-4397-01	NA	NA	731	1	lung adenocarcinoma	65	male	No	M0	N1	T2	2		2.60428	-0.671134	2.75475	-0.032643	0.252258	0.0879339	0.650202	0.735594	-1.35451	-1.56934	-2.19669	-0.0598751	0.0972948	Low risk
TCGA-05-4424-01	NA	NA	913	0	lung adenocarcinoma	70	male	No	M0	N0	T3	2	yes	-0.294426	0.297509	-0.602419	0.884252	-0.246916	0.297111	0.799793	-0.0858905	-0.21789	-1.37228	0.705298	1.41689	2.04029	High risk
TCGA-05-4427-01	NA	NA	791	0	lung adenocarcinoma	65	female	No	M0	N1	T2	2		-0.548907	-0.893982	-0.602419	1.51526	-0.292152	-0.0275365	-0.884835	-0.313183	0.436103	1.38769	0.0674868	-0.0813427	1.65401	High risk
TCGA-05-4432-01	3.33	0.37	761	0	lung adenocarcinoma	66	male	No	M0	N1	T2	2	yes	-0.548907	1.08874	-0.602419	0.766319	-0.494927	0.88292	0.0253583	1.54975	-2.19618	-0.51089	0.0159717	-0.644822	-1.41899	Low risk
TCGA-05-5423-01	2.36	0.6	151	0	lung adenocarcinoma	65	male	No	M0	N1	T2	2	yes	-0.548907	-0.893982	-0.602419	0.733318	-2.67988	0.408978	-0.233906	-0.209338	-0.396951	-2.09355	0.223029	-0.333908	-10.3404	Low risk
TCGA-05-5425-01	NA	NA	882	0	lung adenocarcinoma	68	male	No	M0	N1	T2b	2		-0.25623	3.03756	-0.602419	1.29884	-0.313757	0.8186	0.780131	-0.392338	1.07336	-0.556985	-1.18372	-0.613079	6.7654	High risk
TCGA-38-4629-01	NA	NA	864	1	lung adenocarcinoma	68	male	No	M0	N0	T3	2		-0.0313928	-0.598992	-0.602419	2.012	0.846069	0.971221	0.856013	0.829114	1.56419	0.48378	1.8189	0.550576	15.3366	High risk
TCGA-44-2659-01	3.6	0.41	1367	0	lung adenocarcinoma	65	female	No	M0	N1	T1	2	yes	-0.548907	-0.893982	0.0191867	0.336443	-0.79729	-1.06608	-0.845016	-0.323807	-1.13888	-0.221851	-0.266714	-0.252625	-8.82406	Low risk
TCGA-44-2665-01	2.12	0.44	1301	0	lung adenocarcinoma	55	female	No	M0	N1	T2	2	no	2.72245	-0.460438	1.98464	-0.331559	1.52337	1.38209	1.10243	0.478973	0.81414	0.698004	0.9555	0.276084	14.6774	High risk
TCGA-44-7667-01	NA	NA	1097	0	lung adenocarcinoma	49	female	No	MX	N0	T3	2		-0.548907	1.96914	-0.602419	1.01504	-0.680261	-2.69431	-0.938387	-1.33218	-2.62376	-2.15866	0.161051	-1.65829	-14.657	Low risk
TCGA-44-8119-01	NA	NA	285	0	lung adenocarcinoma	73	male	No	M0	N0	T3	2		-0.548907	-0.893982	-0.602419	0.59541	0.918987	-1.51742	-0.844028	-0.311537	-1.09931	2.23989	2.29111	0.234066	0.901022	High risk
TCGA-49-4505-01	NA	NA	428	1	lung adenocarcinoma	61	female	No	M0	N1	T2	2	yes	-0.25804	-0.617724	-0.602419	1.6193	-0.107268	0.425058	-0.0849083	0.631898	0.825352	0.667138	2.13148	0.345074	8.87809	High risk
TCGA-49-4506-01	2.69	0.25	999	1	lung adenocarcinoma	68	female	No	M0	N1	T2	2	yes	3.57591	0.984631	-0.188415	0.727586	-0.185475	1.67319	0.320094	-3.1782	2.42419	-1.08263	-0.0275721	-2.00068	3.55348	High risk
TCGA-49-6767-01	3.32	0.43	677	0	lung adenocarcinoma	46	female	No	MX	N0	T3	2	yes	2.77744	-0.893982	-0.602419	0.816341	0.106085	2.23543	-0.559173	0.669306	1.37601	-1.2667	-0.163584	0.00939001	6.31261	High risk
TCGA-49-AAR3-01	NA	NA	1893	0	lung adenocarcinoma	69	male	No	MX	N1	T2	2		-0.548907	-0.893982	-0.602419	0.208088	1.40567	1.09917	0.192043	1.1628	1.46102	-0.786847	-1.7753	0.335808	4.42492	High risk
TCGA-49-AAR9-01	NA	NA	260	1	lung adenocarcinoma	61	male	No	MX	N0	T3	2		-0.548907	-0.472203	-0.602419	0.759198	0.720825	1.76732	-0.193495	1.6075	2.00239	-0.150716	0.192239	-1.29252	8.62202	High risk
TCGA-50-8459-01	NA	NA	1119	0	lung adenocarcinoma	68	male	No	M0	N0	T3	2		-0.548907	1.11351	0.325451	-0.589311	2.5925	0.647681	-0.550281	-0.0615004	0.906683	-1.00863	-1.24022	0.0796643	3.54926	High risk
TCGA-55-1596-01	3.45	0.62	2065	0	lung adenocarcinoma	55	male	No	M0	N1	T2	2	yes	-0.548907	-0.893982	-0.602419	1.22537	-1.49451	-0.44811	-0.207229	1.97904	-0.484557	0.419901	0.504518	-0.0896913	0.830773	Low risk
TCGA-55-6975-01	NA	NA	118	1	lung adenocarcinoma	61	male	No	M0	N1	T2	2		2.26065	3.3255	-0.602419	1.44075	1.17296	1.20493	-0.473608	0.366001	1.31342	-1.95721	-1.26234	-1.22647	10.251	High risk
TCGA-55-6983-01	NA	NA	2823	0	lung adenocarcinoma	81	male	No	M0	N1	T2	2	yes	-0.548907	2.14377	5.03768	-0.261042	-0.471071	0.676376	0.776376	0.158909	-0.21948	-1.05861	-1.70944	-0.4662	5.30824	High risk
TCGA-55-7284-01	NA	NA	243	1	lung adenocarcinoma	74	male	No	MX	N0	T3	2		-0.232605	3.72197	-0.602419	-0.494825	0.231891	-0.232833	-0.212762	0.165343	0.788117	-0.198446	-1.01931	-0.0910674	3.79472	High risk
TCGA-55-7994-01	NA	NA	603	0	lung adenocarcinoma	81	male	No	MX	N0	T3	2		-0.548907	-0.893982	-0.602419	0.53323	0.146932	-1.30811	0.0598413	1.33517	-0.0774856	0.343451	1.39542	0.359477	2.71096	High risk
TCGA-55-8092-01	NA	NA	154	1	lung adenocarcinoma	75	male	No	MX	N0	T3	2		-0.548907	-0.482963	0.660662	-0.399123	0.253721	-0.732696	-1.23243	-0.0641938	0.0876023	-0.203147	0.195029	-0.268221	-3.73789	Low risk
TCGA-55-8506-01	NA	NA	11	0	lung adenocarcinoma	62	female	No	MX	N0	T3	2		-0.548907	-0.893982	-0.602419	-0.260521	-0.566608	-1.65965	1.19185	1.35627	0.40849	1.972	-0.0639415	2.55293	5.47828	High risk
TCGA-55-8619-01	NA	NA	416	0	lung adenocarcinoma	72	female	No	MX	N0	T3	2		-0.0446531	0.784308	0.646274	-0.638985	0.4709	0.405928	1.35231	-0.173126	0.106764	-0.291045	-0.460817	0.212323	2.82125	High risk
TCGA-62-8397-01	NA	NA	1289	0	lung adenocarcinoma	70	female	No	M0	N0	T3	2		-0.548907	0.111196	-0.602419	-1.87564	-1.40517	-0.0965693	0.0258523	-0.69744	0.132619	-1.10328	-0.14246	0.141957	-11.014	Low risk
TCGA-62-A46U-01	NA	NA	2067	0	lung adenocarcinoma	71	female	No	M0	N1	T2	2		-0.548907	-0.893982	-0.177024	-0.0805807	-1.11552	-0.366047	1.41486	0.870413	-1.83647	1.18502	0.674907	1.03791	-1.23537	Low risk
TCGA-62-A471-01	NA	NA	1246	0	lung adenocarcinoma	64	male	No	M0	N1	T2b	2		0.513863	-0.893982	-0.602419	0.309174	1.51201	1.6804	-0.259299	0.616935	1.78107	0.078226	1.11443	-1.32068	8.0775	High risk
TCGA-62-A472-01	NA	NA	910	0	lung adenocarcinoma	70	male	No	M0	N0	T3	2		-0.548907	-0.139518	-0.602419	-0.782625	-0.308018	0.0191784	-0.0650485	-0.128087	0.0284451	0.187791	2.04001	0.0566371	-1.67066	Low risk
TCGA-64-5815-01	NA	NA	866	0	lung adenocarcinoma	74	male	No	M0	N1	T2	2		4.03508	1.05221	0.113824	-0.0418484	1.52517	1.03984	0.583113	-0.489749	1.38513	1.04908	1.36274	0.310395	15.8421	High risk
TCGA-69-7760-01	NA	NA	202	0	lung adenocarcinoma	73	male	No	M0	N0	T3	2	no	-0.0196712	0.687939	-0.00282388	0.297016	-1.43307	0.348124	-1.2932	0.0939681	0.568056	0.815337	0.969749	-1.15509	0.0888309	Low risk
TCGA-69-7978-01	NA	NA	134	0	lung adenocarcinoma	59	male	No	MX	N1	T2b	2		0.00757347	-0.893982	-0.244341	-0.316274	1.2362	0.239723	0.502192	0.648657	0.426731	1.20454	0.617413	1.7557	7.51117	High risk
TCGA-69-8453-01	NA	NA	813	0	lung adenocarcinoma	77	male	No	MX	N0	T3	2		-0.548907	1.17211	0.510785	-0.389049	-0.0735101	0.815134	0.748711	-0.219513	0.728625	-1.03122	-1.02808	1.19203	2.46463	High risk
TCGA-69-A59K-01	NA	NA	522	0	lung adenocarcinoma	60	female	No	M0	N0	T3	2		-0.235954	2.22806	0.388485	0.775003	-0.121334	-1.2887	-0.679024	0.587008	-1.761	0.752991	-0.475564	-0.152901	0.677647	Low risk
TCGA-73-A9RS-01	NA	NA	340	1	lung adenocarcinoma	41	male	No	M0	N0	T3	2		0.114108	-0.893982	-0.602419	-0.390265	-1.9309	0.324835	1.59191	1.64072	-3.35766	-1.15428	-3.39499	-2.25471	-16.157	Low risk
TCGA-75-5125-01	NA	NA	2027	1	lung adenocarcinoma	NA	male	No	M0	N1	T2	2		-0.277455	0.529414	-0.602419	0.42815	0.283766	-0.815037	-0.390315	0.762976	0.687374	0.766891	-0.664287	0.446724	3.99194	High risk
TCGA-78-7147-01	1.9	0.77	586	1	lung adenocarcinoma	67	female	No	M0	N1	T2	2	yes	-0.548907	-0.893982	0.356968	0.222851	-0.355168	0.496724	-0.879598	0.93281	0.811964	0.0534921	0.12229	0.216085	1.78174	High risk
TCGA-78-7148-01	NA	NA	626	1	lung adenocarcinoma	71	male	No	M0	N1	T2	2	yes	-0.548907	0.839497	-0.0755359	0.0444742	-0.741814	-0.186395	-0.484575	1.46356	0.486474	-0.904793	0.7046	-0.775921	0.984481	High risk
TCGA-78-7161-01	NA	NA	291	1	lung adenocarcinoma	69	female	No	M0	N0	T3	2	yes	-0.548907	0.637084	-0.602419	-0.0918703	0.386504	-1.08867	-2.14381	0.864128	-0.073804	1.0362	-1.08368	-0.970781	-3.21766	Low risk
TCGA-78-7166-01	2.04	0.63	258	1	lung adenocarcinoma	84	male	No	M0	N1	T2	2	yes	-0.548907	0.559447	-0.146878	-0.860958	-0.0241103	2.39499	-0.109313	0.323654	1.37291	0.232864	0.213961	-2.31232	1.72952	High risk
TCGA-78-8648-01	NA	NA	1209	1	lung adenocarcinoma	58	female	No	M0	N0	T3	2		-0.178342	2.36863	0.0988359	-0.693176	1.88999	-0.0980941	1.35231	-0.670805	-0.131455	0.0247722	-0.818932	0.646996	5.30447	High risk
TCGA-78-8660-01	NA	NA	321	1	lung adenocarcinoma	69	male	No	M0	N1	T2	2		0.433125	0.450538	-0.602419	-0.25201	-0.461394	0.104291	0.76205	0.571446	0.847191	-0.0688486	0.671619	1.09424	5.03449	High risk
TCGA-86-8054-01	NA	NA	1148	0	lung adenocarcinoma	61	male	No	M0	N1	T2b	2		0.0911179	0.653339	0.754272	0.845694	-1.21567	-2.04668	-1.68644	-2.0594	-2.78642	0.958425	1.72643	-1.67196	-11.3216	Low risk
TCGA-86-8278-01	NA	NA	944	0	lung adenocarcinoma	63	female	No	M0	N1	T2	2		-0.398382	-0.636534	0.424798	-1.85323	1.37596	-0.440485	1.4607	0.617084	0.226584	0.511784	-0.225362	1.36644	2.77903	High risk
TCGA-86-8671-01	NA	NA	839	0	lung adenocarcinoma	72	female	No	M0	N1	T2b	2		0.211411	-0.0643579	-0.602419	-1.21424	0.507809	-0.483596	1.23849	0.366001	-0.799756	-1.36717	-0.437401	1.52423	-3.30606	Low risk
TCGA-86-8672-01	NA	NA	19	1	lung adenocarcinoma	59	male	No	M0	N0	T3	2		0.317901	0.588551	0.0481345	0.715949	2.1667	0.700357	0.521755	0.23193	1.35266	-0.186386	-0.0812793	0.0850771	11.4757	High risk
TCGA-86-A4JF-01	NA	NA	737	1	lung adenocarcinoma	56	male	No	M0	N0	T3	2		-0.309497	0.554183	-0.602419	-0.115666	-0.705692	0.0998552	1.0883	-0.420469	-2.1474	0.706487	-0.358484	0.758921	-4.27968	Low risk
TCGA-91-7771-01	NA	NA	492	0	lung adenocarcinoma	62	male	No	MX	N0	T3	2	yes	-0.548907	-0.0428394	-0.602419	0.495367	0.14997	-0.128729	1.05293	0.855449	-0.205422	-0.0459544	0.100468	-0.282074	2.4456	High risk
TCGA-95-7039-01	5.71	0.42	1272	0	lung adenocarcinoma	54	female	No	MX	N0	T3	2	yes	-0.196988	0.0968762	-0.602419	-0.653228	0.061636	0.655583	-0.588222	0.0468338	-0.378208	0.538358	0.802748	-1.21977	-3.0276	Low risk
TCGA-95-7567-01	2.66	0.53	568	0	lung adenocarcinoma	61	male	No	M0	N1	T2b	2	yes	-0.387068	-0.617182	-0.296156	0.152334	-0.659443	-0.0720335	-0.381126	-0.831511	1.01019	0.640666	-0.271995	0.395532	-1.2988	Low risk
TCGA-MP-A4SW-01	NA	NA	1778	1	lung adenocarcinoma	53	male	No	M0	N1	T2	2		-0.548907	-0.474913	-0.602419	-1.22518	-0.41447	-0.122768	1.51672	0.740681	-0.579611	0.54909	0.428989	0.600391	-1.4492	Low risk
TCGA-MP-A4SY-01	NA	NA	1501	1	lung adenocarcinoma	61	male	No	M0	N1	T2	2		-0.141639	-0.893982	-0.158011	0.237962	1.12964	0.0907063	0.834573	-0.0978611	0.793138	1.23786	1.67263	0.307459	7.94072	High risk
TCGA-MP-A4T4-01	NA	NA	2617	1	lung adenocarcinoma	68	female	No	M0	N1	T2	2		0.339715	-0.138666	0.727208	-0.891006	1.32364	-0.352323	0.0604341	-0.219662	0.765525	0.998899	-0.130802	0.521126	4.3797	High risk
TCGA-05-4250-01	NA	NA	121	1	lung adenocarcinoma	79	female	No	M0	N1	T3	3		-0.548907	-0.122876	-0.602419	0.819988	0.864861	0.677623	-0.323128	0.860238	1.22439	1.147	0.519664	-0.659592	8.21576	High risk
TCGA-05-4384-01	2.04	0.48	426	0	lung adenocarcinoma	66	male	No	M0	N2	T2	3	yes	-0.548907	-0.893982	-0.602419	-0.817189	-0.542077	-1.48457	1.05688	-0.0650916	0.233278	-0.298812	-0.263127	-0.157672	-5.85438	Low risk
TCGA-05-4418-01	2.01	0.53	274	1	lung adenocarcinoma	69	male	No	M0	N2	T3	3	yes	3.67982	1.47089	-0.602419	1.70527	0.0233765	2.17001	-0.224224	-0.397576	2.11794	-0.979812	2.24976	-1.22124	14.4676	High risk
TCGA-05-5420-01	1.83	0.25	457	0	lung adenocarcinoma	67	male	No	M0	N2	T2	3	yes	0.444666	0.562543	0.665373	2.00367	-0.996802	0.825254	0.975271	0.800983	-0.83356	-1.80145	-0.517813	-0.544272	3.09357	High risk
TCGA-05-5429-01	2.07	0.47	275	1	lung adenocarcinoma	60	male	No	M0	N2	T3	3	no	-0.548907	-0.893982	0.10543	1.78083	-0.72696	2.10416	-0.371246	2.84197	1.79279	-0.00108594	-0.598324	-2.16297	9.21953	High risk
TCGA-35-5375-01	NA	NA	264	0	lung adenocarcinoma	61	male	No	M0	N2	T2	3		0.407917	0.997403	-0.602419	1.42008	-0.517996	0.983696	-0.6066	-0.944334	-1.47299	-0.761806	0.967557	-0.495557	-2.35317	Low risk
TCGA-38-6178-01	3.91	0.33	448	0	lung adenocarcinoma	70	female	No		N2	T2b	3	no	-0.548907	1.0457	-0.602419	0.78994	0.153009	0.301409	-1.25773	0.622022	-0.237051	-0.655716	-0.418071	-0.62473	-0.728187	Low risk
TCGA-44-3396-01	NA	NA	1130	0	lung adenocarcinoma	74	female	No	M0	N2	T2	3	yes	-0.0586828	-0.48095	-0.602419	0.862368	1.14697	0.151145	-0.118304	0.750856	0.654407	1.60611	-0.146744	0.866535	8.79087	High risk
TCGA-44-5643-01	NA	NA	1013	0	lung adenocarcinoma	53	male	No	M0	N2	T2b	3		0.565004	-0.893982	-0.602419	-0.392176	-0.485475	-0.655208	-1.15191	0.3253	-0.363231	-1.03991	-0.740912	-1.1605	-9.56587	Low risk
TCGA-44-6774-01	2.13	0.36	658	0	lung adenocarcinoma	56	female	No	M0	N2	T1	3	yes	-0.548907	-0.893982	-0.602419	0.434576	1.93118	-0.818918	-0.603932	-0.406703	-0.222576	-0.466022	-0.547406	0.889287	-1.48763	Low risk
TCGA-49-4490-01	NA	NA	385	1	lung adenocarcinoma	45	female	No	M0	N2	T3	3	yes	1.92276	-0.893982	2.58278	-0.530431	0.873075	1.08752	-0.0626771	-0.15532	1.15084	-0.327839	0.691846	0.275075	8.01601	High risk
TCGA-49-4494-01	4.06	0.3	1081	1	lung adenocarcinoma	77	male	No	M0	N2	T3	3	yes	0.100486	0.959707	-0.0467594	0.368922	0.135567	1.42312	1.13958	1.43737	1.80617	0.853051	-0.572716	0.47498	13.7648	High risk
TCGA-49-4512-01	2.43	0.48	905	1	lung adenocarcinoma	69	female	No	MX	N2	T2	3	no	0.0590307	-0.893982	0.10209	-1.43413	0.284104	1.90677	-0.611935	-0.542121	-0.077653	-0.568739	0.648402	-0.121067	-4.87184	Low risk
TCGA-49-6743-01	NA	NA	1621	0	lung adenocarcinoma	81	female	No	MX	N2	T1	3		2.56708	2.05483	-0.0668002	0.38438	-0.0193841	-0.22105	0.637753	0.60272	0.387572	-0.7152	-0.596829	-0.179874	7.30361	High risk
TCGA-49-6745-01	2.16	0.34	522	0	lung adenocarcinoma	82	male	No	M0	N2	T2a	3	yes	-0.548907	-0.893982	-0.108509	0.502488	1.53913	-0.283568	0.089384	1.3039	0.622276	-1.00005	-0.765524	0.246726	3.65921	High risk
TCGA-49-6761-01	3.13	0.29	354	0	lung adenocarcinoma	68	female	No	MX	N2	T1	3	yes	-0.189792	-0.893982	-0.602419	-0.0586961	0.517824	0.707843	0.28739	-0.992965	2.15099	1.93501	2.16048	-0.659775	7.13679	High risk
TCGA-49-AAR4-01	NA	NA	879	1	lung adenocarcinoma	51	male	No	MX	N2	T2	3		-0.548907	0.291781	-0.602419	-0.0213533	1.4329	0.696753	-0.194286	0.432437	0.859156	0.581693	-0.831288	0.881764	5.70072	High risk
TCGA-50-5051-01	2.99	0.59	478	1	lung adenocarcinoma	42	female	No	M0	N2	T2	3	yes	-0.548907	0.681282	0.106287	-1.30004	-0.0362633	0.319013	-0.524987	0.47209	-1.0906	0.120846	-0.19248	-0.021527	-4.71653	Low risk
TCGA-50-5072-01	2.1	0.45	250	1	lung adenocarcinoma	74	male	Yes	M0	N2	T2	3	yes	-0.300989	0.442488	-0.13326	1.66567	-0.152955	0.416325	0.0537154	0.357471	0.999226	-1.2574	-0.506453	-1.01234	3.71854	High risk
TCGA-50-5930-01	NA	NA	282	1	lung adenocarcinoma	47	male	No	M0	N2	T2	3		3.38972	2.07526	-0.602419	0.372917	0.446257	0.634374	-0.41966	0.647011	0.122829	-0.654796	1.01598	-0.509594	8.3959	High risk
TCGA-50-5941-01	NA	NA	1474	0	lung adenocarcinoma	55	female	No	M0	N2	T2a	3	yes	2.93018	0.525234	-0.602419	0.941396	-0.496503	0.110945	0.67352	-0.0267856	1.06801	-0.783883	0.406171	0.451953	7.55697	High risk
TCGA-50-6593-01	2.9	0.31	336	1	lung adenocarcinoma	49	female	No	M0	N2	T1	3	yes	-0.548907	0.710541	0.00985147	0.262452	0.124764	0.43587	-0.0242419	1.35358	0.686956	0.0783282	0.0184627	0.251864	6.37787	High risk
TCGA-50-6594-01	NA	NA	370	1	lung adenocarcinoma	79	female	No	M0	N2	T3	3		-0.548907	0.0875876	-0.602419	1.08451	1.80143	-0.755985	-0.34111	1.54421	0.0143879	0.679607	-0.948069	-1.08949	5.28519	High risk
TCGA-50-6595-01	NA	NA	189	1	lung adenocarcinoma	74	female	No	M0	N2	T2	3	yes	-0.00899059	0.712708	0.0111361	1.30336	2.05754	0.223782	0.236801	-0.449797	1.08114	0.623394	-0.204736	0.527915	11.3159	High risk
TCGA-55-1594-01	3.28	0.54	1178	0	lung adenocarcinoma	68	male	No	M0	N2	T2	3	yes	-0.548907	1.91751	-0.602419	1.94253	-0.591026	-1.90972	-0.0885641	0.563516	-0.642031	-0.228597	-0.796313	-0.966927	0.644498	Low risk
TCGA-55-6970-01	1.39	0.56	464	1	lung adenocarcinoma	67	female	No	MX	N2	T2	3	yes	-0.548907	0.711857	-0.602419	0.387507	-0.4363	-0.445337	0.779835	-0.354781	1.10532	-0.440368	0.824869	-0.91491	1.66856	High risk
TCGA-55-6981-01	3.42	0.27	1379	1	lung adenocarcinoma	53	female	No	M0	N2	T1	3	yes	-0.548907	-0.893982	-0.602419	0.454029	0.490255	-0.405415	-0.910327	1.24509	1.00927	0.553689	-0.686507	0.308102	2.79669	High risk
TCGA-55-7283-01	NA	NA	609	0	lung adenocarcinoma	76	female	No	MX	N2	T3	3	yes	-0.548907	-0.440235	-0.100373	-1.14893	-1.49148	0.223088	-0.472422	0.0772092	0.27637	-1.17094	-0.534951	-0.336477	-9.24653	Low risk
TCGA-55-7727-01	NA	NA	119	0	lung adenocarcinoma	70	male	No	MX	N2	T1a	3	yes	0.131442	-0.166997	-0.602419	1.08	-2.03037	-0.240457	-0.287953	0.761779	-0.635505	-0.0955244	1.10197	-1.38371	-2.97841	Low risk
TCGA-55-8505-01	NA	NA	440	0	lung adenocarcinoma	62	male	No	MX	N2	T1a	3		0.347408	0.458434	-0.602419	-0.354312	0.650157	0.392621	1.014	0.81041	1.04801	-0.444354	0.410855	-0.955551	5.08085	High risk
TCGA-62-8398-01	NA	NA	444	1	lung adenocarcinoma	55	male	No	M0	N2	T2	3		0.930047	0.129851	-0.208713	0.135313	0.20736	0.62675	0.00510322	0.054465	0.488984	0.44719	0.388834	-0.00767399	4.45377	High risk
TCGA-62-8399-01	NA	NA	2696	0	lung adenocarcinoma	62	male	No	M0	N2	T2	3		-0.548907	0.428865	0.709308	1.49667	1.44022	-1.07037	-0.436358	-4.71942	-1.40597	1.09262	0.44005	-0.548309	-5.38281	Low risk
TCGA-62-A46Y-01	NA	NA	414	1	lung adenocarcinoma	70	female	No	M0	N2	T2	3		-0.548907	-0.440235	-0.602419	-0.24072	0.345769	0.613858	0.901167	0.202153	0.391588	0.651909	0.420022	0.843416	3.63611	High risk
TCGA-64-1679-01	1.73	0.42	2488	0	lung adenocarcinoma	58	female	No	M0	N2	T1	3	yes	0.756486	-0.0335508	-0.602419	1.9163	1.54138	0.395393	0.10292	0.628456	0.445474	0.719774	1.58883	2.31716	15.4588	High risk
TCGA-64-5775-01	3.39	0.71	62	1	lung adenocarcinoma	71	male	Yes	M0	N0	T4	3	yes	-0.120187	-0.468256	0.208889	1.06906	0.135229	-0.167959	-0.429442	2.0585	1.3976	-0.328657	-0.0130243	0.622685	8.90507	High risk
TCGA-64-5779-01	NA	NA	864	0	lung adenocarcinoma	61	male	No	M0	N2	T2	3		-0.548907	1.5822	-0.602419	0.430755	0.837404	-1.47126	-2.63724	0.399818	-0.839919	1.44186	0.969749	-0.609684	-0.238528	Low risk
TCGA-69-7974-01	NA	NA	184	0	lung adenocarcinoma	54	female	No	MX	N2	T2a	3		-0.548907	-0.188051	-0.602419	0.141913	1.07304	0.796005	2.3376	1.53792	0.975881	1.19432	2.06073	1.94606	16.3538	High risk
TCGA-73-4659-01	3.54	0.33	711	1	lung adenocarcinoma	66	male	No	M0	N2	T2	3	yes	-0.548907	2.28588	-0.167518	0.63779	0.476414	-0.703586	1.9155	-0.593445	0.32808	0.584657	-0.381502	-0.557483	6.68917	High risk
TCGA-75-6214-01	NA	NA	1115	1	lung adenocarcinoma	NA	female	No	M0	N2	T2	3	yes	5.29441	-0.893982	0.380092	0.80314	0.236279	2.4216	-1.34102	-0.412988	1.36881	-2.0216	0.943543	-0.352257	6.81009	High risk
TCGA-78-7146-01	NA	NA	173	1	lung adenocarcinoma	71	female	No	M0	N2	T2	3		-0.0979658	-0.893982	-0.103456	1.15156	0.872063	1.4471	-0.178872	0.411639	0.839493	1.08281	1.82528	0.122324	10.3187	High risk
TCGA-78-7154-01	2.17	0.68	593	1	lung adenocarcinoma	72	male	No	M0	N2	T3	3	yes	-0.548907	0.250215	-0.602419	0.11586	-1.36229	-0.320025	1.42375	3.41656	0.199892	-0.517227	0.625584	-0.581887	5.15461	High risk
TCGA-78-7220-01	NA	NA	807	1	lung adenocarcinoma	53	female	No	M0	N2	T2	3		-0.548907	-0.103602	-0.602419	1.66741	-0.759706	-1.17725	-0.457503	1.70791	0.277541	-0.901215	0.422812	-2.05389	0.211508	Low risk
TCGA-78-7536-01	3.07	0.78	244	1	lung adenocarcinoma	69	male	No	M0	N2	T2	3	yes	-0.548907	-0.893982	0.415634	1.94826	-2.14402	-0.398622	0.376215	1.19886	-2.1397	-0.295951	-0.740513	0.6514	-3.29922	Low risk
TCGA-86-7714-01	NA	NA	625	1	lung adenocarcinoma	61	female	No	M0	N2	T1b	3	yes	-0.548907	-0.893982	-0.602419	0.0472532	-0.790651	-0.377691	0.228798	0.654193	-0.875146	-2.43809	0.415737	1.48093	-6.36807	Low risk
TCGA-86-8056-01	NA	NA	139	0	lung adenocarcinoma	63	female	No	M0	N0	T4	3		-0.548907	-0.561838	-0.602419	0.820162	-0.825647	0.325529	-0.362156	0.41119	-0.175049	-0.208156	-1.11886	0.503328	-2.48288	Low risk
TCGA-86-8359-01	NA	NA	444	1	lung adenocarcinoma	52	male	No	M0	N2	T3	3		2.84469	-0.00583989	-0.602419	-1.15049	0.834141	1.64907	1.27307	0.931612	0.979144	0.333537	0.502127	0.922589	10.3107	High risk
TCGA-86-A4P8-01	NA	NA	805	0	lung adenocarcinoma	59	female	No	MX	N2	T1b	3		-0.548907	-0.893982	-0.602419	-0.836989	1.21629	-1.49816	1.24323	-1.48122	-0.956225	0.437685	-0.30946	0.485255	-6.23107	Low risk
TCGA-91-6848-01	NA	NA	224	0	lung adenocarcinoma	59	male	No	MX	N2	T2	3		1.32912	1.1115	-0.602419	0.151292	0.652971	-1.49303	-0.194187	0.747863	0.873883	-1.13762	-0.542723	-0.00776573	3.19807	High risk
TCGA-91-6849-01	1.93	0.6	35	0	lung adenocarcinoma	75	female	No	MX	N2	T2	3	yes	-0.548907	-0.893982	-0.602419	-0.724613	-0.887988	-0.00189183	0.686266	0.158161	-0.0209223	-1.25618	-1.32282	-1.2727	-9.51574	Low risk
TCGA-95-A4VK-01	NA	NA	651	0	lung adenocarcinoma	74	female	No	M0	N2	T2b	3		-0.548907	0.485758	0.239207	-0.188788	-0.126736	-0.0953217	-0.636439	0.0725706	0.491913	-0.078456	-0.483635	-0.855278	-1.56596	Low risk
TCGA-95-A4VP-01	NA	NA	605	0	lung adenocarcinoma	66	female	No	M0	N2	T2b	3		0.291199	1.60666	-0.602419	-1.06365	0.533353	0.0186239	0.759678	-0.934757	-0.0488693	0.401095	-0.676742	-0.787297	-1.52528	Low risk
TCGA-97-7554-01	2.28	0.49	775	0	lung adenocarcinoma	83	female	No	M0	N2	T2a	3	yes	-0.284017	-0.119625	-0.602419	0.0189422	0.0996705	-0.591304	-0.59247	-1.15861	1.05872	0.320966	0.0254377	-0.244552	-2.04047	Low risk
TCGA-97-8176-01	NA	NA	468	1	lung adenocarcinoma	63	male	No	M0	N1	T3	3		-0.244236	0.802343	0.901837	0.0717431	0.839317	0.696892	1.056	-0.162503	1.3279	-1.01681	-1.51075	-1.14738	4.1863	High risk
TCGA-97-8547-01	NA	NA	657	0	lung adenocarcinoma	78	female	No	MX	N2	T2a	3		0.057673	-0.893982	-0.602419	-1.71828	1.30304	0.0341494	-0.247443	-0.0932225	0.60278	0.844772	0.207484	0.872314	-0.520444	Low risk
TCGA-99-7458-01	1.79	0.36	747	0	lung adenocarcinoma	74	female	No	M0	N0	T4	3	yes	-0.362221	0.196496	-0.602419	0.562236	-0.84579	-0.0786873	-0.662227	0.84288	-0.146851	0.356636	0.962276	0.374339	1.28346	High risk
TCGA-99-8025-01	NA	NA	1060	0	lung adenocarcinoma	72	female	No	M0	N2	T3	3		-0.361135	-0.323741	-0.247081	-0.686576	-0.210794	1.6438	0.931303	-1.19422	-0.31629	1.18328	1.18378	-0.759682	-1.13071	Low risk
TCGA-MP-A4T6-01	NA	NA	1790	1	lung adenocarcinoma	76	female	No	MX	N2	T1	3		-0.548907	-0.893982	-0.21702	-2.81876	-0.702091	0.211583	-1.08561	0.434383	-1.18541	0.133826	-1.08368	-1.02115	-15.5967	Low risk
TCGA-MP-A4T8-01	NA	NA	161	1	lung adenocarcinoma	68	male	No	M0	N2	T2	3		2.49585	1.8333	-0.602419	0.56432	2.1416	0.66889	-1.13955	-0.862185	1.91344	1.06666	0.284209	-1.43903	11.5328	High risk
TCGA-MP-A4T9-01	NA	NA	1265	1	lung adenocarcinoma	54	female	No	MX	N2	T2	3		-0.166394	0.593195	0.574847	-0.424482	0.852483	-0.291885	0.877849	-0.874306	0.861081	0.923982	0.085821	-0.957845	3.72088	High risk
TCGA-MP-A4TC-01	NA	NA	74	1	lung adenocarcinoma	77	male	No	M0	N2	T1	3		-0.548907	-0.893982	-0.602419	0.689896	1.36291	0.322063	1.94909	0.201704	0.608554	0.670817	1.10068	1.68469	10.5111	High risk
TCGA-MP-A4TD-01	NA	NA	307	1	lung adenocarcinoma	71	male	No	M0	N2	T2	3		-0.548907	-0.893982	-0.602419	-1.61337	0.886466	-0.211208	-0.983937	-0.573544	0.299882	0.224483	-1.15672	-0.331982	-8.36911	Low risk
TCGA-NJ-A4YI-01	NA	NA	4	1	lung adenocarcinoma	87	female	No	M0	N2	T2	3		-0.548907	0.909548	-0.602419	-1.7815	0.619662	0.667227	-0.50236	-1.40266	0.113206	-0.599912	-2.37286	-0.50886	-9.94259	Low risk
TCGA-NJ-A7XG-01	NA	NA	617	0	lung adenocarcinoma	49	male	No	M0	N1	T4	3		1.12108	-0.893982	-0.602419	-1.60851	-0.442939	0.202711	-0.504139	0.0207977	0.764689	0.775374	-0.0596569	-0.567483	-3.90583	Low risk
TCGA-05-4395-01	3.24	0.61	0	1	lung adenocarcinoma	76	male	No	M0	N2	T4	3	no	0.5054	-0.893982	-0.602419	1.50657	0.63204	0.67693	-1.76944	0.325749	2.14028	0.61675	0.932184	-0.596841	7.95549	High risk
TCGA-05-4396-01	1.86	0.74	303	1	lung adenocarcinoma	76	male	No	M0	N1	T4	3	yes	-0.180469	-0.893982	1.93933	2.7804	0.454696	-0.819057	-1.44546	1.34086	0.310007	0.501666	1.68349	-0.260698	11.3272	High risk
TCGA-05-4398-01	4.86	0.33	1431	0	lung adenocarcinoma	47	female	No	M0	N3	T4	3	yes	3.30495	0.978826	-0.602419	0.509261	0.625176	1.26814	1.02388	0.395628	-0.186261	2.03057	1.96219	1.1458	15.9174	High risk
TCGA-05-4415-01	3.65	0.65	91	1	lung adenocarcinoma	57	male	No	M0	N2	T4	3	yes	-0.548907	0.246887	-0.602419	2.19021	1.2928	0.322895	-0.718447	-1.84737	0.612403	-1.82444	1.12708	-0.692436	1.16019	High risk
TCGA-50-5933-01	2.78	0.3	2393	1	lung adenocarcinoma	72	male	No	M0	N2	T4	3		-0.0896838	-0.893982	-0.602419	0.99437	0.719925	0.459297	-0.0964685	0.648208	0.822005	1.62041	2.8495	1.28369	11.9475	High risk
TCGA-53-7813-01	NA	NA	424	0	lung adenocarcinoma	51	female	No	M0	N0	T4	3		-0.548907	-0.893982	0.270981	0.0123421	-1.25967	1.54913	-1.42273	0.715692	-1.69255	0.701479	0.0221495	-1.88783	-7.92156	Low risk
TCGA-55-A48Z-01	NA	NA	651	0	lung adenocarcinoma	60	female	No	MX	N3	T1a	3		-0.109144	-0.893982	0.910658	-0.142587	0.966699	0.563123	-0.0924175	-0.321263	0.153119	1.80571	1.95362	0.915984	7.17053	High risk
TCGA-62-8394-01	NA	NA	139	1	lung adenocarcinoma	65	female	No	M0	N2	T4	3		-0.548907	0.938111	-0.172828	0.0677483	0.180691	2.02348	-0.385375	1.10429	0.707707	0.954133	-0.693582	0.0187477	6.86471	High risk
TCGA-78-7149-01	1.89	0.74	3940	0	lung adenocarcinoma	71	male	No	M0	N0	T4	3	yes	0.315321	1.52437	2.67887	-1.65141	0.331928	0.788242	-1.03492	-0.58342	0.819913	0.439116	-0.4935	-1.78655	0.740132	Low risk
TCGA-78-7158-01	2.09	0.92	179	1	lung adenocarcinoma	59	female	No	M0	N2	T4	3	yes	-0.548907	1.37661	-0.602419	-1.08936	-1.91762	0.0431597	-1.47292	-0.646265	-0.0164876	-0.549115	-0.308663	-0.940231	-11.026	Low risk
TCGA-05-4402-01	3.24	0.44	244	1	lung adenocarcinoma	57	female	No	M1	NX	T2	4	no	-0.193368	-0.652556	0.070402	1.38135	0.0372175	0.443356	-0.10872	1.05252	0.602195	-0.20325	1.5394	0.830388	8.29002	High risk
TCGA-05-4425-01	1.96	0.61	669	0	lung adenocarcinoma	70	female	No	M1	N0	T2	4	yes	-0.548907	-0.397663	-0.602419	0.0394373	-1.01053	0.120232	0.811946	1.17611	-0.180237	-0.656023	0.312707	1.01158	0.0439993	Low risk
TCGA-05-4434-01	NA	NA	457	1	lung adenocarcinoma	67	female	No	M1	N1	T4	4		0.481143	-0.666334	-0.141482	-0.418924	1.94772	1.23002	0.789616	-0.064493	1.32338	-0.69711	1.75822	-0.100058	7.62763	High risk
TCGA-50-6591-01	NA	NA	119	1	lung adenocarcinoma	63	female	No	M1	N0	T2	4		-0.548907	-0.893982	-0.602419	1.50675	1.30079	-1.61349	-0.910524	0.0344142	-2.9264	-0.403472	-1.33936	-1.34215	-9.76014	Low risk
TCGA-55-6968-01	NA	NA	1293	1	lung adenocarcinoma	61	male	No	M1	N0	T1	4		1.0975	-0.893982	2.03328	1.02581	-0.75678	-3.17698	-0.0481528	0.581621	-2.47431	-1.01282	-0.630708	-0.16492	-6.28261	Low risk
TCGA-55-7816-01	NA	NA	468	1	lung adenocarcinoma	49	female	No	MX	NX	TX	4		-0.315335	-0.893982	-0.160409	-0.33399	1.47668	-1.13816	0.227909	-0.193626	-0.468074	-1.71038	-0.58278	1.46176	-3.8539	Low risk
TCGA-55-8094-01	NA	NA	541	0	lung adenocarcinoma	51	male	No	M1b	N0	T2b	4		0.247073	-0.371887	-0.602419	0.231535	-0.405355	0.678178	-3.23877	0.402511	0.194035	0.329858	2.237	-2.53663	-4.12832	Low risk
TCGA-55-8512-01	NA	NA	607	1	lung adenocarcinoma	41	male	No	M1b	N1	T1a	4		-0.548907	-0.415775	1.95886	-1.95918	0.66186	-0.61681	1.87647	-0.610503	-0.354947	0.589461	-1.35232	-0.38455	-2.8902	Low risk
TCGA-55-8620-01	NA	NA	375	1	lung adenocarcinoma	60	male	No	M1b	N1	T1a	4		-0.548907	-0.372429	-0.0253483	0.491719	-0.779848	-3.03282	-0.267698	-0.745023	-2.27567	-0.148672	1.18508	-1.0905	-11.2619	Low risk
TCGA-64-1680-01	3.41	0.63	1126	0	lung adenocarcinoma	63	male	No	M1	N2	T2a	4	yes	-0.548907	-0.893982	0.527143	-0.278758	-0.0744103	0.475931	-0.11623	0.00508622	0.759501	-1.74023	-1.51553	-0.425467	-4.83388	Low risk
TCGA-73-4666-01	NA	NA	800	0	lung adenocarcinoma	52	female	No	M1	N0	T1	4		0.223404	0.015369	-0.602419	-0.37637	-0.0786864	-0.255982	0.408327	1.78422	-0.243494	-0.13702	-0.481842	-0.514732	0.438032	Low risk
TCGA-73-4670-01	NA	NA	131	0	lung adenocarcinoma	69	female	No	M1	N0	T2	4		3.75114	-0.406951	-0.602419	1.12134	0.69168	0.265783	0.578667	-3.00957	2.40837	1.51954	1.65349	-1.00463	10.0612	High risk
TCGA-78-7156-01	1.98	0.8	976	1	lung adenocarcinoma	62	male	No	M1	N1	T4	4	yes	-0.548907	-0.893982	-0.602419	-0.484404	-1.53829	-1.06899	-2.23007	0.17058	-0.776578	0.464872	-1.44578	-1.78123	-15.106	Low risk
TCGA-78-7160-01	3.23	0.17	697	1	lung adenocarcinoma	61	male	No	M1	N2	T4	4	yes	-0.0160054	3.83653	4.12266	-0.0949967	-0.459481	-0.672535	0.681128	-0.5505	0.914966	-0.655001	-1.17017	-0.318037	8.82186	High risk
TCGA-78-7167-01	NA	NA	2681	1	lung adenocarcinoma	77	male	No	M1	N0	T2	4	yes	-0.548907	-0.373048	-0.602419	-1.82666	0.365687	-1.0116	-2.72805	0.565012	-0.254957	-0.564446	-0.158701	-2.06627	-13.4561	Low risk
TCGA-93-A4JN-01	NA	NA	718	0	lung adenocarcinoma	71	male	No	M1a	N0	T2a	4		-0.548907	0.0100281	0.145169	-0.404855	1.3053	-0.31143	-0.559173	-1.29043	0.337368	-0.358705	-1.55519	-0.105379	-4.27074	Low risk
TCGA-99-8033-01	NA	NA	656	1	lung adenocarcinoma	74	female	No	M1	NX	TX	4		1.04839	-0.249355	-0.19501	0.752076	0.0745767	-0.128868	0.164871	-0.176119	1.59431	0.946058	1.90459	0.0200321	9.38836	High risk
TCGA-L9-A5IP-01	NA	NA	58	1	lung adenocarcinoma	40	female	No	M1b	N2	T3	4		3.46697	2.09879	-0.602419	-0.909069	0.990217	2.3053	0.796236	-1.05252	1.58611	0.582511	0.903088	-1.32931	10.5832	High risk
TCGA-MP-A4T7-01	NA	NA	167	1	lung adenocarcinoma	75	female	No	M1	N0	T2	4		-0.135982	-0.485904	0.653982	-1.16317	-0.126286	0.542885	0.58756	-1.21143	1.48754	-0.160936	0.16693	-0.96656	-1.78828	Low risk
TCGA-69-8254-01	NA	NA	409	0	lung adenocarcinoma	85	male	No			T2b	NA		-0.548907	-0.128759	-0.330585	-1.22153	-0.623547	0.0316542	-1.26504	0.873405	-0.347751	-0.354208	-0.123727	0.943047	-5.79695	Low risk
		median	625.5	20.85
		min	0	0
		max	7248	241.6
