# Supplementary material for: Development and Validation of a 12-Gene Immune Relevant Prognostic Signature for Lung Adenocarcinoma Through Machine Learning Strategies
Source: Front Oncol. 2020 May 27;10:835. doi: 10.3389/fonc.2020.00835 (PMC7267039; doi:10.3389/fonc.2020.00835)
Supplement: Table S4 — The 336 immune-relevant genes selected by Cox regression. [file Table_4.XLSX]

## Sheet: （ST4)1.univariate.cox.results.u
Table S4. The 336 immune-relevant genes selected by Cox regression.
Gene	coef	se	z	p	HR	HRse	HRz	HRp	HRCILL	HRCIUL
WFDC2	0.913	0.399	2.285	0.022	2.491	0.995	1.498	0.134	1.138	5.449
MAPK1	1.276	0.432	2.954	0.003	3.583	1.548	1.668	0.095	1.536	8.358
LEAP2	-0.916	0.399	-2.293	0.022	0.4	0.16	-3.753	0	0.183	0.875
PTPN11	1.549	0.457	3.389	0.001	4.706	2.151	1.723	0.085	1.922	11.526
IL11RA	-1.491	0.457	-3.264	0.001	0.225	0.103	-7.535	0	0.092	0.551
TNFRSF10A	1.205	0.432	2.791	0.005	3.337	1.441	1.622	0.105	1.431	7.778
RAET1E	0.885	0.399	2.22	0.026	2.423	0.966	1.473	0.141	1.109	5.292
ANGPT1	-1.434	0.457	-3.139	0.002	0.238	0.109	-6.996	0	0.097	0.583
FGF4	0.851	0.389	2.187	0.029	2.341	0.91	1.473	0.141	1.092	5.017
IL27	1.116	0.413	2.701	0.007	3.053	1.262	1.628	0.104	1.358	6.862
NOX5	0.82	0.388	2.115	0.034	2.27	0.88	1.443	0.149	1.062	4.854
IL31RA	0.96	0.399	2.406	0.016	2.612	1.043	1.547	0.122	1.195	5.711
DEFB119	0.931	0.399	2.332	0.02	2.538	1.014	1.518	0.129	1.16	5.552
PLXNA3	1.082	0.413	2.616	0.009	2.949	1.219	1.599	0.11	1.312	6.632
HFE	0.823	0.388	2.124	0.034	2.278	0.883	1.447	0.148	1.066	4.872
IFNE	0.97	0.399	2.43	0.015	2.637	1.053	1.555	0.12	1.206	5.766
SP1	1.087	0.413	2.632	0.009	2.965	1.225	1.605	0.109	1.32	6.663
NLRX1	1.197	0.432	2.773	0.006	3.311	1.429	1.617	0.106	1.42	7.717
GPHB5	1.154	0.416	2.774	0.006	3.17	1.318	1.646	0.1	1.403	7.163
OSMR	1.314	0.432	3.041	0.002	3.721	1.608	1.692	0.091	1.595	8.679
SDC3	0.923	0.399	2.315	0.021	2.516	1.003	1.512	0.131	1.152	5.497
FCER1G	1.522	0.457	3.332	0.001	4.58	2.092	1.712	0.087	1.871	11.211
FGFR4	-0.896	0.398	-2.249	0.025	0.408	0.163	-3.64	0	0.187	0.891
NAMPT	0.955	0.399	2.393	0.017	2.598	1.036	1.542	0.123	1.189	5.676
IGHV7-81	2.31	0.609	3.794	0	10.071	6.13	1.48	0.139	3.054	33.205
LRP1	0.802	0.388	2.065	0.039	2.229	0.866	1.42	0.156	1.041	4.771
CMTM3	0.984	0.399	2.467	0.014	2.676	1.068	1.57	0.116	1.224	5.849
RHOA	0.983	0.399	2.461	0.014	2.672	1.067	1.567	0.117	1.222	5.846
BIRC5	1.074	0.413	2.599	0.009	2.927	1.21	1.593	0.111	1.302	6.58
TNFRSF10B	0.918	0.399	2.303	0.021	2.505	0.998	1.507	0.132	1.147	5.47
LEPR	-0.907	0.399	-2.274	0.023	0.404	0.161	-3.704	0	0.185	0.882
AREG	-0.888	0.399	-2.225	0.026	0.412	0.164	-3.584	0	0.188	0.9
RAF1	-1.291	0.432	-2.986	0.003	0.275	0.119	-6.098	0	0.118	0.642
PLCG2	-1.718	0.49	-3.504	0	0.179	0.088	-9.33	0	0.069	0.469
A2M	-1.024	0.413	-2.478	0.013	0.359	0.148	-4.319	0	0.16	0.807
PAK2	1.548	0.457	3.388	0.001	4.704	2.15	1.723	0.085	1.921	11.521
NFYC	-1.299	0.432	-3.007	0.003	0.273	0.118	-6.169	0	0.117	0.636
LTBR	1.071	0.413	2.591	0.01	2.917	1.205	1.59	0.112	1.298	6.557
PRKCA	0.899	0.399	2.254	0.024	2.458	0.981	1.487	0.137	1.124	5.372
LCNL1	1.804	0.491	3.674	0	6.073	2.981	1.701	0.089	2.32	15.896
AKT2	-1.121	0.414	-2.711	0.007	0.326	0.135	-5.003	0	0.145	0.733
NOS1	-1.068	0.414	-2.582	0.01	0.344	0.142	-4.618	0	0.153	0.773
NRP1	0.978	0.399	2.452	0.014	2.659	1.06	1.564	0.118	1.217	5.809
BECN1	0.931	0.399	2.334	0.02	2.538	1.013	1.518	0.129	1.161	5.548
CARD11	1.11	0.413	2.685	0.007	3.033	1.253	1.622	0.105	1.349	6.818
ALB	-1.252	0.432	-2.898	0.004	0.286	0.124	-5.78	0	0.123	0.667
PAK1	1.969	0.537	3.665	0	7.164	3.849	1.601	0.109	2.499	20.534
LIMS1	-0.941	0.399	-2.359	0.018	0.39	0.156	-3.917	0	0.179	0.853
SPP1	2.067	0.538	3.845	0	7.901	4.247	1.625	0.104	2.755	22.658
BMP1	1.764	0.491	3.595	0	5.833	2.861	1.689	0.091	2.23	15.257
NDRG1	1.088	0.413	2.633	0.008	2.967	1.226	1.605	0.108	1.32	6.667
S100A11	0.887	0.399	2.224	0.026	2.427	0.967	1.475	0.14	1.111	5.301
GRN	0.886	0.399	2.222	0.026	2.426	0.968	1.474	0.141	1.11	5.301
HMGB1	-1.041	0.413	-2.52	0.012	0.353	0.146	-4.433	0	0.157	0.794
PSMD2	1.472	0.457	3.223	0.001	4.358	1.991	1.687	0.092	1.78	10.671
CTSB	1.773	0.49	3.617	0	5.888	2.886	1.693	0.09	2.253	15.389
S100A10	-0.882	0.399	-2.213	0.027	0.414	0.165	-3.551	0	0.19	0.904
PSMD4	0.917	0.399	2.3	0.021	2.501	0.997	1.505	0.132	1.145	5.465
HDGF	0.765	0.388	1.972	0.049	2.148	0.833	1.378	0.168	1.005	4.593
CALR	1.297	0.432	3.004	0.003	3.659	1.58	1.683	0.092	1.569	8.529
PSME3	1.43	0.457	3.13	0.002	4.177	1.908	1.665	0.096	1.706	10.228
PSMD1	1.124	0.414	2.716	0.007	3.076	1.273	1.631	0.103	1.367	6.92
HDAC1	0.886	0.399	2.223	0.026	2.425	0.967	1.474	0.14	1.11	5.297
PSMD13	0.927	0.399	2.326	0.02	2.527	1.007	1.516	0.129	1.157	5.52
PSMC4	1.3	0.432	3.01	0.003	3.671	1.586	1.684	0.092	1.574	8.559
PSMC3	1.48	0.457	3.24	0.001	4.392	2.006	1.691	0.091	1.794	10.752
ADRM1	1.089	0.413	2.636	0.008	2.971	1.227	1.606	0.108	1.322	6.676
PPIA	-0.865	0.398	-2.172	0.03	0.421	0.168	-3.452	0.001	0.193	0.919
CACYBP	0.782	0.388	2.017	0.044	2.186	0.848	1.399	0.162	1.022	4.676
IGF2R	0.864	0.399	2.168	0.03	2.373	0.946	1.451	0.147	1.086	5.184
BST2	1.221	0.432	2.826	0.005	3.389	1.464	1.632	0.103	1.454	7.902
IFNGR2	1.01	0.413	2.445	0.015	2.746	1.134	1.539	0.124	1.222	6.17
ELAVL1	-1.336	0.432	-3.091	0.002	0.263	0.114	-6.485	0	0.113	0.613
CD14	1.111	0.413	2.689	0.007	3.036	1.254	1.624	0.104	1.351	6.821
RELA	0.913	0.399	2.289	0.022	2.492	0.994	1.501	0.133	1.14	5.445
ENG	-1.01	0.413	-2.444	0.015	0.364	0.15	-4.224	0	0.162	0.819
NR3C1	-0.934	0.399	-2.343	0.019	0.393	0.157	-3.876	0	0.18	0.858
IL13RA1	1.702	0.49	3.472	0.001	5.484	2.688	1.668	0.095	2.098	14.33
LANCL1	1.106	0.413	2.677	0.007	3.021	1.248	1.62	0.105	1.345	6.787
PLTP	0.962	0.399	2.41	0.016	2.616	1.044	1.548	0.122	1.197	5.721
TUBB3	1.694	0.491	3.454	0.001	5.442	2.67	1.664	0.096	2.081	14.234
DES	-0.903	0.399	-2.267	0.023	0.405	0.162	-3.683	0	0.185	0.885
BRD8	-1.491	0.457	-3.265	0.001	0.225	0.103	-7.533	0	0.092	0.551
CDK4	1.267	0.432	2.935	0.003	3.551	1.534	1.664	0.096	1.523	8.279
CSK	1.217	0.432	2.819	0.005	3.378	1.459	1.63	0.103	1.449	7.874
ITGAV	0.952	0.399	2.383	0.017	2.59	1.035	1.537	0.124	1.184	5.666
SERPINA3	0.919	0.399	2.303	0.021	2.506	1	1.506	0.132	1.146	5.477
PLSCR1	0.783	0.388	2.021	0.043	2.188	0.848	1.401	0.161	1.024	4.678
MAPK14	0.985	0.399	2.47	0.014	2.677	1.068	1.571	0.116	1.226	5.849
CRIM1	-1.385	0.457	-3.029	0.002	0.25	0.114	-6.55	0	0.102	0.613
LYN	0.939	0.399	2.356	0.018	2.558	1.02	1.528	0.127	1.171	5.59
NRAS	2.409	0.609	3.953	0	11.119	6.775	1.493	0.135	3.368	36.706
MAP2K1	1.307	0.432	3.028	0.002	3.697	1.596	1.689	0.091	1.586	8.618
RFXANK	0.96	0.399	2.407	0.016	2.613	1.042	1.547	0.122	1.195	5.711
CASP3	1.238	0.432	2.867	0.004	3.45	1.49	1.644	0.1	1.48	8.042
OAS1	0.821	0.388	2.117	0.034	2.272	0.881	1.444	0.149	1.063	4.858
ADM	1.318	0.432	3.051	0.002	3.736	1.614	1.695	0.09	1.602	8.712
ECD	1.264	0.432	2.927	0.003	3.54	1.529	1.661	0.097	1.518	8.256
TGFB1	0.772	0.388	1.991	0.046	2.164	0.839	1.387	0.165	1.012	4.628
CSF1R	0.774	0.388	1.996	0.046	2.168	0.84	1.39	0.165	1.014	4.634
STC2	0.849	0.388	2.188	0.029	2.336	0.906	1.475	0.14	1.092	4.997
FGFR2	-0.977	0.399	-2.447	0.014	0.377	0.15	-4.147	0	0.172	0.823
HMOX1	1.494	0.457	3.27	0.001	4.453	2.034	1.698	0.09	1.819	10.9
PI3	0.969	0.4	2.422	0.015	2.634	1.053	1.551	0.121	1.203	5.768
JUND	-0.788	0.388	-2.034	0.042	0.455	0.176	-3.095	0.002	0.213	0.972
VCAM1	0.909	0.399	2.281	0.023	2.482	0.989	1.498	0.134	1.137	5.422
CYBB	1.493	0.457	3.268	0.001	4.449	2.032	1.697	0.09	1.818	10.891
NFKBIE	1.253	0.432	2.9	0.004	3.499	1.511	1.654	0.098	1.501	8.159
MAPT	-1.301	0.432	-3.012	0.003	0.272	0.118	-6.187	0	0.117	0.635
FCGR3B	1.118	0.413	2.707	0.007	3.059	1.263	1.63	0.103	1.361	6.873
TYROBP	0.889	0.399	2.23	0.026	2.433	0.97	1.477	0.14	1.114	5.315
EIF2AK2	1.144	0.414	2.762	0.006	3.138	1.299	1.646	0.1	1.394	7.064
VDR	0.925	0.399	2.321	0.02	2.523	1.006	1.514	0.13	1.155	5.51
S100A2	0.855	0.399	2.145	0.032	2.351	0.937	1.442	0.149	1.076	5.135
S100P	1.071	0.413	2.591	0.01	2.917	1.205	1.59	0.112	1.298	6.556
PIK3CA	-1.663	0.49	-3.393	0.001	0.19	0.093	-8.722	0	0.073	0.495
FGFR3	-0.793	0.388	-2.046	0.041	0.452	0.175	-3.123	0.002	0.212	0.967
FGF2	-1.285	0.432	-2.977	0.003	0.277	0.119	-6.058	0	0.119	0.645
LTBP4	-1.282	0.432	-2.965	0.003	0.277	0.12	-6.023	0	0.119	0.647
CXCL1	1.226	0.432	2.839	0.005	3.408	1.471	1.636	0.102	1.462	7.943
BID	1.268	0.432	2.934	0.003	3.552	1.535	1.663	0.096	1.523	8.284
CXCL10	0.803	0.388	2.073	0.038	2.233	0.866	1.425	0.154	1.045	4.774
IKBKE	0.883	0.398	2.217	0.027	2.419	0.964	1.472	0.141	1.108	5.283
MMP12	1.505	0.457	3.293	0.001	4.503	2.057	1.703	0.089	1.839	11.026
STC1	1.32	0.433	3.049	0.002	3.742	1.62	1.693	0.09	1.602	8.74
S1PR1	-1.01	0.413	-2.444	0.015	0.364	0.151	-4.225	0	0.162	0.819
NPR1	-1.967	0.537	-3.661	0	0.14	0.075	-11.441	0	0.049	0.401
LTBP2	-1.466	0.457	-3.206	0.001	0.231	0.106	-7.287	0	0.094	0.566
ISG20	0.769	0.388	1.983	0.047	2.157	0.836	1.384	0.166	1.009	4.611
NR2C1	-1.68	0.49	-3.429	0.001	0.186	0.091	-8.912	0	0.071	0.487
TYMP	1.681	0.49	3.43	0.001	5.373	2.634	1.661	0.097	2.056	14.043
MX2	1.255	0.432	2.905	0.004	3.508	1.515	1.655	0.098	1.504	8.179
TGFA	0.784	0.388	2.023	0.043	2.191	0.85	1.402	0.161	1.025	4.685
FABP7	1.349	0.433	3.118	0.002	3.853	1.667	1.712	0.087	1.65	8.995
IL1B	0.928	0.399	2.328	0.02	2.53	1.009	1.517	0.129	1.158	5.527
CCR1	1.308	0.432	3.029	0.002	3.699	1.597	1.69	0.091	1.587	8.623
FPR1	1.173	0.413	2.837	0.005	3.23	1.335	1.671	0.095	1.437	7.262
CLEC11A	0.83	0.388	2.14	0.032	2.294	0.89	1.454	0.146	1.072	4.906
CD40	-0.77	0.388	-1.987	0.047	0.463	0.179	-2.993	0.003	0.217	0.99
MAP3K14	-0.97	0.399	-2.433	0.015	0.379	0.151	-4.109	0	0.174	0.828
RELB	1.072	0.413	2.595	0.009	2.921	1.206	1.592	0.111	1.3	6.563
NR3C2	-0.778	0.388	-2.007	0.045	0.459	0.178	-3.038	0.002	0.215	0.982
ACVR2A	-1.315	0.432	-3.044	0.002	0.269	0.116	-6.307	0	0.115	0.626
AGTR1	-1.674	0.49	-3.416	0.001	0.188	0.092	-8.84	0	0.072	0.49
IL1R2	1.494	0.457	3.272	0.001	4.457	2.036	1.698	0.09	1.821	10.911
BMP5	-1.086	0.413	-2.629	0.009	0.338	0.139	-4.751	0	0.15	0.758
CD3E	1.3	0.432	3.01	0.003	3.67	1.586	1.684	0.092	1.574	8.559
MC1R	0.907	0.399	2.275	0.023	2.476	0.987	1.496	0.135	1.134	5.408
CCL20	1.228	0.432	2.841	0.005	3.415	1.477	1.636	0.102	1.463	7.97
PLAU	1.101	0.413	2.663	0.008	3.007	1.243	1.614	0.106	1.337	6.763
ISG15	1.05	0.413	2.54	0.011	2.858	1.181	1.573	0.116	1.271	6.425
GNLY	1.201	0.416	2.89	0.004	3.324	1.381	1.682	0.093	1.472	7.506
GHR	-1.067	0.413	-2.583	0.01	0.344	0.142	-4.615	0	0.153	0.773
VGF	0.821	0.388	2.115	0.034	2.272	0.881	1.443	0.149	1.062	4.859
FGA	1.291	0.432	2.989	0.003	3.637	1.571	1.678	0.093	1.56	8.483
APOM	1.263	0.432	2.921	0.003	3.535	1.528	1.659	0.097	1.515	8.25
CD86	1.354	0.432	3.133	0.002	3.874	1.675	1.716	0.086	1.661	9.039
CRP	-0.788	0.387	-2.033	0.042	0.455	0.176	-3.093	0.002	0.213	0.972
PCSK1	1.31	0.432	3.033	0.002	3.706	1.601	1.69	0.091	1.589	8.642
LIFR	-1.027	0.414	-2.482	0.013	0.358	0.148	-4.331	0	0.159	0.806
MICA	-0.915	0.399	-2.296	0.022	0.4	0.16	-3.756	0	0.183	0.875
S100A7	1.009	0.399	2.529	0.011	2.743	1.094	1.593	0.111	1.255	5.996
IL6R	-1.279	0.432	-2.962	0.003	0.278	0.12	-6.006	0	0.119	0.649
KL	-1.111	0.414	-2.684	0.007	0.329	0.136	-4.92	0	0.146	0.741
RNASE2	0.79	0.388	2.039	0.041	2.203	0.854	1.409	0.159	1.031	4.709
LEFTY1	-0.933	0.399	-2.341	0.019	0.393	0.157	-3.869	0	0.18	0.859
PTAFR	1.267	0.432	2.931	0.003	3.549	1.534	1.662	0.096	1.522	8.279
PTHLH	1.1	0.413	2.661	0.008	3.005	1.242	1.614	0.107	1.336	6.756
IL2RA	1.127	0.413	2.727	0.006	3.086	1.275	1.636	0.102	1.373	6.935
FGF9	-1.219	0.432	-2.823	0.005	0.295	0.128	-5.521	0	0.127	0.689
NR0B2	-0.877	0.399	-2.2	0.028	0.416	0.166	-3.521	0	0.19	0.909
NOX1	1.103	0.413	2.671	0.008	3.014	1.245	1.618	0.106	1.341	6.771
GCG	0.772	0.388	1.991	0.046	2.164	0.839	1.388	0.165	1.012	4.625
ANGPTL7	-0.774	0.388	-1.998	0.046	0.461	0.179	-3.016	0.003	0.216	0.986
PLXNC1	0.908	0.399	2.277	0.023	2.478	0.988	1.497	0.134	1.135	5.413
PML	1.089	0.414	2.632	0.008	2.971	1.229	1.603	0.109	1.32	6.684
KLKB1	-1.232	0.432	-2.852	0.004	0.292	0.126	-5.622	0	0.125	0.68
INSL4	1.286	0.432	2.977	0.003	3.618	1.562	1.675	0.094	1.552	8.434
MIA	0.962	0.399	2.41	0.016	2.616	1.044	1.548	0.122	1.197	5.719
OPRL1	-1.1	0.413	-2.663	0.008	0.333	0.138	-4.852	0	0.148	0.748
IL24	1.376	0.432	3.183	0.001	3.96	1.712	1.729	0.084	1.697	9.241
IL18R1	-0.878	0.399	-2.203	0.028	0.415	0.166	-3.529	0	0.19	0.908
PTH2R	1.666	0.49	3.4	0.001	5.29	2.592	1.655	0.098	2.025	13.819
PDYN	0.906	0.399	2.274	0.023	2.475	0.986	1.495	0.135	1.133	5.406
OXTR	1.079	0.413	2.613	0.009	2.942	1.215	1.598	0.11	1.309	6.611
PMP2	-1.298	0.432	-3.006	0.003	0.273	0.118	-6.165	0	0.117	0.637
PAEP	1.114	0.414	2.694	0.007	3.046	1.26	1.624	0.104	1.354	6.85
NRG2	-0.862	0.399	-2.163	0.031	0.422	0.168	-3.433	0.001	0.193	0.922
CCR6	-0.993	0.399	-2.486	0.013	0.371	0.148	-4.253	0	0.169	0.811
FGF18	-0.765	0.387	-1.975	0.048	0.465	0.18	-2.967	0.003	0.218	0.994
CCL25	0.772	0.387	1.993	0.046	2.165	0.839	1.389	0.165	1.013	4.626
CCR5	0.77	0.388	1.985	0.047	2.159	0.837	1.385	0.166	1.01	4.615
CST4	0.839	0.399	2.103	0.035	2.313	0.922	1.424	0.154	1.059	5.053
PPP3CC	-0.765	0.388	-1.973	0.048	0.465	0.18	-2.964	0.003	0.218	0.995
TNFRSF11A	1.089	0.413	2.636	0.008	2.971	1.227	1.606	0.108	1.322	6.676
THRB	-1.175	0.432	-2.717	0.007	0.309	0.134	-5.175	0	0.132	0.721
CSF1	1.115	0.413	2.698	0.007	3.05	1.261	1.626	0.104	1.357	6.857
CSF2RA	0.901	0.399	2.26	0.024	2.462	0.981	1.49	0.136	1.127	5.377
IL15RA	0.933	0.399	2.34	0.019	2.542	1.014	1.521	0.128	1.164	5.555
NFATC3	-1.296	0.432	-3.001	0.003	0.274	0.118	-6.147	0	0.117	0.638
TNFSF4	1.303	0.432	3.015	0.003	3.679	1.59	1.685	0.092	1.578	8.581
IL10	1.102	0.413	2.668	0.008	3.011	1.244	1.617	0.106	1.34	6.765
GAL	1.261	0.432	2.92	0.003	3.529	1.524	1.66	0.097	1.514	8.226
TNFRSF9	1.054	0.413	2.552	0.011	2.869	1.185	1.577	0.115	1.277	6.444
ARTN	0.823	0.389	2.117	0.034	2.278	0.886	1.443	0.149	1.063	4.881
OPRD1	0.84	0.388	2.167	0.03	2.317	0.898	1.466	0.143	1.083	4.954
DEFA6	0.83	0.388	2.14	0.032	2.293	0.889	1.454	0.146	1.072	4.902
FGFR1	-1.302	0.432	-3.014	0.003	0.272	0.118	-6.194	0	0.117	0.634
CD40LG	-0.903	0.399	-2.26	0.024	0.405	0.162	-3.67	0	0.185	0.887
CRHR2	0.937	0.399	2.348	0.019	2.552	1.019	1.524	0.128	1.167	5.581
IL5RA	-1.219	0.432	-2.819	0.005	0.296	0.128	-5.512	0	0.127	0.69
LCN1	-1.259	0.432	-2.913	0.004	0.284	0.123	-5.835	0	0.122	0.662
CCL27	-1.265	0.432	-2.927	0.003	0.282	0.122	-5.885	0	0.121	0.658
OPRM1	0.77	0.388	1.986	0.047	2.159	0.837	1.385	0.166	1.01	4.615
NFAT5	-0.903	0.399	-2.263	0.024	0.405	0.162	-3.675	0	0.185	0.886
PPARD	1.289	0.432	2.983	0.003	3.631	1.569	1.676	0.094	1.556	8.47
AVPR2	-0.813	0.388	-2.097	0.036	0.444	0.172	-3.236	0.001	0.207	0.948
NFATC1	-0.827	0.388	-2.132	0.033	0.438	0.17	-3.315	0.001	0.205	0.936
KIR2DS1	0.864	0.389	2.223	0.026	2.373	0.923	1.488	0.137	1.108	5.085
ADRB1	-1.707	0.49	-3.483	0	0.181	0.089	-9.206	0	0.069	0.474
SLIT1	0.769	0.388	1.982	0.048	2.157	0.836	1.383	0.167	1.008	4.612
AVPR1B	0.773	0.388	1.994	0.046	2.166	0.84	1.389	0.165	1.013	4.632
GPI	1.121	0.413	2.714	0.007	3.068	1.267	1.632	0.103	1.366	6.895
MALT1	1.468	0.457	3.213	0.001	4.341	1.983	1.685	0.092	1.773	10.629
CCR4	0.796	0.389	2.048	0.041	2.217	0.862	1.412	0.158	1.035	4.749
FGF5	0.831	0.398	2.085	0.037	2.295	0.915	1.416	0.157	1.051	5.011
NR2E3	-0.955	0.399	-2.394	0.017	0.385	0.153	-4.009	0	0.176	0.841
GLP1R	-1.087	0.413	-2.631	0.009	0.337	0.139	-4.758	0	0.15	0.758
ESM1	0.769	0.388	1.984	0.047	2.158	0.837	1.384	0.166	1.009	4.614
FGF6	0.961	0.399	2.41	0.016	2.615	1.043	1.549	0.121	1.197	5.712
MSR1	0.786	0.388	2.026	0.043	2.194	0.85	1.404	0.16	1.026	4.69
RFXAP	-1.05	0.413	-2.543	0.011	0.35	0.144	-4.5	0	0.156	0.786
CRHR1	0.784	0.388	2.021	0.043	2.19	0.849	1.401	0.161	1.024	4.683
PPP4C	1.963	0.538	3.652	0	7.122	3.829	1.599	0.11	2.483	20.428
MDK	1.403	0.457	3.073	0.002	4.068	1.858	1.652	0.099	1.662	9.956
PSMB8	0.962	0.399	2.411	0.016	2.618	1.045	1.548	0.122	1.197	5.725
NR2F2	-1.032	0.413	-2.498	0.012	0.356	0.147	-4.372	0	0.159	0.801
PGF	0.99	0.4	2.479	0.013	2.692	1.075	1.573	0.116	1.23	5.89
ERAP1	-0.863	0.399	-2.163	0.031	0.422	0.168	-3.433	0.001	0.193	0.922
IL33	-1.011	0.413	-2.445	0.014	0.364	0.15	-4.228	0	0.162	0.818
SLIT2	-0.868	0.399	-2.177	0.029	0.42	0.167	-3.467	0.001	0.192	0.917
C3AR1	1.286	0.432	2.976	0.003	3.617	1.562	1.675	0.094	1.551	8.433
IKBKG	0.92	0.399	2.307	0.021	2.509	1	1.509	0.131	1.148	5.48
HGF	-1.018	0.413	-2.465	0.014	0.361	0.149	-4.28	0	0.161	0.812
EPOR	-1.092	0.413	-2.641	0.008	0.336	0.139	-4.789	0	0.149	0.755
IDO1	0.878	0.399	2.202	0.028	2.406	0.959	1.466	0.143	1.101	5.255
NOS2	0.772	0.388	1.992	0.046	2.165	0.84	1.387	0.165	1.012	4.631
SEMA7A	1.284	0.432	2.972	0.003	3.612	1.561	1.673	0.094	1.548	8.425
CCL11	0.919	0.399	2.306	0.021	2.508	1	1.508	0.132	1.148	5.478
GZMB	0.953	0.399	2.388	0.017	2.592	1.034	1.54	0.124	1.186	5.665
TLR1	1.104	0.413	2.672	0.008	3.016	1.246	1.618	0.106	1.342	6.776
LILRB3	0.914	0.399	2.294	0.022	2.495	0.994	1.503	0.133	1.142	5.449
RORA	-1.275	0.433	-2.948	0.003	0.279	0.121	-5.963	0	0.12	0.652
VEGFA	1.563	0.457	3.418	0.001	4.774	2.183	1.729	0.084	1.948	11.698
TNFSF11	1.059	0.413	2.563	0.01	2.882	1.191	1.581	0.114	1.283	6.476
PLAUR	2.342	0.609	3.846	0	10.4	6.333	1.484	0.138	3.153	34.308
FCGR2B	0.781	0.388	2.016	0.044	2.184	0.847	1.399	0.162	1.022	4.669
FSHR	0.921	0.399	2.31	0.021	2.511	1.001	1.51	0.131	1.15	5.485
KIR2DL5A	-0.79	0.399	-1.978	0.048	0.454	0.181	-3.012	0.003	0.208	0.993
SOS2	-1.527	0.457	-3.342	0.001	0.217	0.099	-7.888	0	0.089	0.532
TRAV12-2	0.919	0.399	2.306	0.021	2.508	1	1.508	0.131	1.148	5.477
RLN1	1.144	0.413	2.767	0.006	3.139	1.298	1.648	0.099	1.396	7.059
PSMD14	1.261	0.432	2.921	0.003	3.53	1.524	1.66	0.097	1.514	8.23
LCN2	1.303	0.432	3.013	0.003	3.679	1.59	1.684	0.092	1.577	8.584
SORT1	1.119	0.413	2.706	0.007	3.061	1.265	1.629	0.103	1.361	6.882
HRAS	0.866	0.399	2.169	0.03	2.376	0.948	1.452	0.147	1.087	5.194
PENK	-0.896	0.399	-2.247	0.025	0.408	0.163	-3.635	0	0.187	0.892
IFITM1	1.181	0.414	2.851	0.004	3.257	1.349	1.673	0.094	1.446	7.334
NFKBIB	0.941	0.399	2.356	0.018	2.562	1.023	1.527	0.127	1.171	5.605
SFTPD	-0.881	0.399	-2.209	0.027	0.415	0.165	-3.543	0	0.19	0.906
RLN2	0.91	0.398	2.283	0.022	2.483	0.99	1.499	0.134	1.137	5.423
SSTR5	-0.884	0.399	-2.217	0.027	0.413	0.165	-3.563	0	0.189	0.902
TNFRSF21	0.938	0.399	2.35	0.019	2.554	1.019	1.525	0.127	1.168	5.583
OSM	1.123	0.414	2.714	0.007	3.073	1.271	1.631	0.103	1.366	6.914
TMPRSS6	1.218	0.432	2.817	0.005	3.379	1.461	1.629	0.103	1.448	7.884
GRB2	1.717	0.49	3.503	0	5.568	2.73	1.674	0.094	2.13	14.554
CD72	0.906	0.399	2.273	0.023	2.474	0.986	1.495	0.135	1.133	5.404
HTR3A	1.455	0.457	3.185	0.001	4.284	1.957	1.678	0.093	1.75	10.487
TMSB10	1.456	0.457	3.187	0.001	4.29	1.96	1.679	0.093	1.752	10.503
MIF	1.056	0.413	2.557	0.011	2.875	1.188	1.579	0.114	1.279	6.461
LGR4	-1.249	0.432	-2.891	0.004	0.287	0.124	-5.756	0	0.123	0.669
GREM1	1.348	0.432	3.12	0.002	3.851	1.664	1.713	0.087	1.651	8.984
S100A14	0.943	0.399	2.366	0.018	2.568	1.023	1.532	0.126	1.175	5.608
OGN	-1.077	0.413	-2.607	0.009	0.341	0.141	-4.685	0	0.152	0.765
ARRB1	-1.109	0.413	-2.684	0.007	0.33	0.136	-4.916	0	0.147	0.741
DDX58	1.128	0.413	2.731	0.006	3.091	1.277	1.637	0.102	1.375	6.947
TINAGL1	0.801	0.388	2.066	0.039	2.228	0.864	1.421	0.155	1.042	4.765
SLC29A3	1.235	0.432	2.859	0.004	3.437	1.484	1.642	0.101	1.474	8.013
IL21R	1.044	0.413	2.527	0.012	2.84	1.173	1.568	0.117	1.264	6.38
ADM2	1.333	0.433	3.08	0.002	3.793	1.642	1.701	0.089	1.624	8.86
RETN	-0.859	0.388	-2.211	0.027	0.424	0.165	-3.502	0	0.198	0.907
SEMA6D	-1.239	0.432	-2.869	0.004	0.29	0.125	-5.678	0	0.124	0.675
CBLC	0.903	0.399	2.265	0.023	2.467	0.984	1.492	0.136	1.129	5.39
IL19	1.312	0.432	3.037	0.002	3.715	1.605	1.691	0.091	1.593	8.664
SEMA6B	0.828	0.389	2.129	0.033	2.29	0.891	1.448	0.148	1.068	4.909
OBP2A	0.973	0.399	2.441	0.015	2.647	1.055	1.56	0.119	1.211	5.783
UNC93B1	0.995	0.399	2.493	0.013	2.705	1.08	1.579	0.114	1.237	5.914
COLEC12	-0.929	0.399	-2.33	0.02	0.395	0.157	-3.842	0	0.181	0.863
CKLF	0.893	0.399	2.24	0.025	2.442	0.973	1.481	0.139	1.118	5.334
NOX3	0.943	0.399	2.365	0.018	2.569	1.024	1.531	0.126	1.175	5.613
FGF23	1.294	0.432	2.996	0.003	3.649	1.577	1.68	0.093	1.564	8.512
SCT	-1.238	0.432	-2.866	0.004	0.29	0.125	-5.671	0	0.124	0.676
BACH2	-0.954	0.399	-2.393	0.017	0.385	0.154	-4.005	0	0.176	0.841
RNASEL	-0.901	0.399	-2.26	0.024	0.406	0.162	-3.668	0	0.186	0.887
GLP2R	0.923	0.399	2.315	0.021	2.517	1.004	1.512	0.131	1.152	5.5
GDNF	0.896	0.399	2.248	0.025	2.449	0.976	1.485	0.138	1.121	5.349
MLNR	1.262	0.432	2.921	0.003	3.531	1.525	1.66	0.097	1.514	8.231
PSPN	0.798	0.388	2.057	0.04	2.22	0.861	1.418	0.156	1.038	4.747
FGF17	-0.948	0.399	-2.377	0.017	0.388	0.155	-3.963	0	0.177	0.847
CER1	0.926	0.399	2.318	0.02	2.523	1.008	1.512	0.131	1.154	5.519
INSL6	0.948	0.399	2.378	0.017	2.582	1.029	1.536	0.124	1.182	5.641
TNFSF13B	0.945	0.399	2.368	0.018	2.573	1.027	1.532	0.126	1.177	5.624
HCST	0.904	0.399	2.268	0.023	2.47	0.985	1.493	0.135	1.131	5.396
TNFRSF19	-0.772	0.388	-1.993	0.046	0.462	0.179	-3.005	0.003	0.216	0.987
ANGPTL1	-1.062	0.413	-2.571	0.01	0.346	0.143	-4.579	0	0.154	0.777
MCHR2	0.922	0.399	2.313	0.021	2.515	1.003	1.511	0.131	1.151	5.493
ROBO2	-1.442	0.457	-3.157	0.002	0.237	0.108	-7.067	0	0.097	0.579
UBR1	1.067	0.413	2.582	0.01	2.906	1.2	1.588	0.112	1.293	6.529
FGF11	0.792	0.388	2.045	0.041	2.208	0.856	1.412	0.158	1.033	4.72
LGR6	-0.903	0.399	-2.263	0.024	0.405	0.162	-3.676	0	0.185	0.886
TOR2A	0.902	0.399	2.263	0.024	2.464	0.982	1.491	0.136	1.128	5.383
S100A16	2.292	0.609	3.764	0	9.894	6.026	1.476	0.14	2.999	32.642
IL20RB	0.938	0.399	2.354	0.019	2.556	1.019	1.527	0.127	1.17	5.583
PROK1	0.818	0.388	2.106	0.035	2.266	0.88	1.438	0.15	1.058	4.853
CMTM2	0.841	0.388	2.165	0.03	2.319	0.901	1.464	0.143	1.083	4.965
SCGB3A1	-0.808	0.388	-2.082	0.037	0.446	0.173	-3.203	0.001	0.208	0.954
RBP2	-0.942	0.399	-2.364	0.018	0.39	0.155	-3.928	0	0.178	0.851
FGF10	0.808	0.388	2.082	0.037	2.244	0.871	1.428	0.153	1.049	4.8
PRLHR	0.778	0.388	2.008	0.045	2.177	0.844	1.395	0.163	1.019	4.654
DEFB118	1.738	0.49	3.547	0	5.688	2.788	1.682	0.093	2.176	14.865
SEMA4B	1.734	0.49	3.539	0	5.666	2.777	1.68	0.093	2.168	14.805
R3HDML	1.482	0.457	3.246	0.001	4.402	2.01	1.693	0.091	1.799	10.771
TSLP	-1.101	0.413	-2.666	0.008	0.333	0.137	-4.859	0	0.148	0.747
IL34	-0.947	0.399	-2.375	0.018	0.388	0.155	-3.957	0	0.178	0.847
DEFB132	-1.138	0.413	-2.754	0.006	0.32	0.132	-5.133	0	0.143	0.72
GALR3	1.147	0.413	2.776	0.006	3.148	1.301	1.652	0.099	1.401	7.075
