# Supplementary material for: Development and Validation of a 12-Gene Immune Relevant Prognostic Signature for Lung Adenocarcinoma Through Machine Learning Strategies
Source: Front Oncol. 2020 May 27;10:835. doi: 10.3389/fonc.2020.00835 (PMC7267039; doi:10.3389/fonc.2020.00835)
Supplement: Table S5 — The 12 immune-relevant genes selected by random forest algorithm. [file Table_5.XLSX]

## Sheet: (ST5)2.RandomForest.Vimp.Coxres
Table S5. The 12 immune-relevant genes selected by random forest algorithm.
Gene	coef	se	z	p	HR	HRse	HRz	HRp	HRCILL	HRCIUL	vimp
S100A7	1.009	0.399	2.529	0.011	2.743	1.094	1.593	0.111	1.255	5.996	0.120441
R3HDML	1.482	0.457	3.246	0.001	4.402	2.01	1.693	0.091	1.799	10.771	0.0474429
IL19	1.312	0.432	3.037	0.002	3.715	1.605	1.691	0.091	1.593	8.664	0.0360024
NRAS	2.409	0.609	3.953	0	11.119	6.775	1.493	0.135	3.368	36.706	0.0359359
BMP1	1.764	0.491	3.595	0	5.833	2.861	1.689	0.091	2.23	15.257	0.0339229
S100A11	0.887	0.399	2.224	0.026	2.427	0.967	1.475	0.14	1.111	5.301	0.0317912
HMOX1	1.494	0.457	3.27	0.001	4.453	2.034	1.698	0.09	1.819	10.9	0.0303453
PAK1	1.969	0.537	3.665	0	7.164	3.849	1.601	0.109	2.499	20.534	0.027962
S100A16	2.292	0.609	3.764	0	9.894	6.026	1.476	0.14	2.999	32.642	0.0244616
VEGFA	1.563	0.457	3.418	0.001	4.774	2.183	1.729	0.084	1.948	11.698	0.0218844
NDRG1	1.088	0.413	2.633	0.008	2.967	1.226	1.605	0.108	1.32	6.667	0.020741
CSF1	1.115	0.413	2.698	0.007	3.05	1.261	1.626	0.104	1.357	6.857	0.0162508
